# Supplementary material for: catena-Poly[[tetra­aqua­[trans-1,2-bis­(4-pyrid­yl)ethene-κ2 N:N′]nickel(II)] dinitrate]
Source: Acta Crystallogr Sect E Struct Rep Online. 2011 Mar 2;67(Pt 4):m390. doi: 10.1107/S1600536811007021 (PMC3100072; doi:10.1107/S1600536811007021)
Supplement: Supplementary file 1 [file e-67-0m390-sup1.cif]

##############################################################################
###                                                                        ###
###        Electronic paper (Acta Crystallographica Section E)             ###
###                                                                        ###
##############################################################################
#                                                                            #
# This CIF contains the data in a paper accepted for publication in Acta     #
# Crystallographica Section E. It conforms to the requirements of Notes      #
# for Authors for Section E, and has been peer reviewed under the auspices   #
# of the IUCr Commission on Journals.                                        #
#                                                                            #
# Full details of the Crystallographic Information File format               #
# are given in the paper "The Crystallographic Information File (CIF):       #
# a New Standard Archive File for Crystallography" by S. R. Hall, F. H.      #
# Allen and I. D. Brown [Acta Cryst. (1991), A47, 655-685].                  #
#                                                                            #
# The current version of the core CIF dictionary is obtainable from          #
# ftp://ftp.iucr.org/pub/cif_core.dic. The current version number is 2.4.    #
#                                                                            #
# Software is freely available for graphical display of the structure(s) in  #
# this CIF.  For information consult the CIF home page http://www.iucr.org/  #
# cif/home.html                                                              #
#                                                                            #
# This file may be used for bona fide research purposes within the           #
# scientific community so long as proper attribution is given to the journal # 
# article from which it was obtained.                                        #
#                                                                            #
##############################################################################
                                             
data_I
_audit_creation_method     SHELXTL
_chemical_name_systematic
;
<i>catena</i>-Poly[[tetraaqua[<i>trans</i>-1,2-bis(4-pyridyl)ethene-
\k^2^<i>N</i>:<i>N</i>']nickel(II)] dinitrate]
;
_chemical_name_common     ?
_chemical_formula_moiety     'C12 H18 N2 Ni O4 2+, 2(N O3 -)'
_chemical_formula_sum     'C12 H18 N4 Ni O10'
_chemical_formula_iupac     '[Ni (C12 H10 N2) (H2 O)4] (N O3)2'
_chemical_formula_weight     436.99
_chemical_melting_point     ?
_symmetry_cell_setting     monoclinic
_symmetry_space_group_name_H-M     'P 21/n'
_symmetry_space_group_name_Hall     '-P 2yn'
loop_
    _symmetry_equiv_pos_as_xyz
    'x, y, z'
    '-x+1/2, y+1/2, -z+1/2'
    '-x, -y, -z'
    'x-1/2, -y-1/2, z-1/2'
_cell_length_a     7.415(3)
_cell_length_b     11.426(4)
_cell_length_c     10.950(4)
_cell_angle_alpha     90.00
_cell_angle_beta     97.307(7)
_cell_angle_gamma     90.00
_cell_volume     920.1(6)
_cell_formula_units_Z     2
_cell_measurement_reflns_used     1268
_cell_measurement_theta_min     2.59
_cell_measurement_theta_max     23.36
_cell_measurement_temperature     293(2)
_exptl_crystal_description     'block'
_exptl_crystal_colour     'brown'
_exptl_crystal_size_max     0.15
_exptl_crystal_size_mid     0.08
_exptl_crystal_size_min     0.08
_exptl_crystal_density_diffrn     1.577
_exptl_crystal_density_meas     ?
_exptl_crystal_density_method     'not measured'
_exptl_crystal_F_000     452
_exptl_absorpt_coefficient_mu     1.113
_exptl_absorpt_correction_type     none
_exptl_absorpt_process_details     ?
_exptl_absorpt_correction_T_min     ?
_exptl_absorpt_correction_T_max     ?
_exptl_special_details
;
;
_diffrn_ambient_temperature     293(2)
_diffrn_radiation_type     MoK\a
_diffrn_radiation_wavelength     0.71073
_diffrn_radiation_source     'fine-focus sealed tube'
_diffrn_radiation_monochromator     graphite
_diffrn_measurement_device_type     'Bruker SMART CCD area-detector'
_diffrn_measurement_method     '\f and \w'
_diffrn_detector_area_resol_mean     ?
_diffrn_reflns_number     4954
_diffrn_reflns_av_R_equivalents     0.1734
_diffrn_reflns_av_sigmaI/netI     0.1315
_diffrn_reflns_theta_min     2.59
_diffrn_reflns_theta_max     26.00
_diffrn_reflns_theta_full     26.00
_diffrn_measured_fraction_theta_max     0.995
_diffrn_measured_fraction_theta_full     0.995
_diffrn_reflns_limit_h_min     -8
_diffrn_reflns_limit_h_max     9
_diffrn_reflns_limit_k_min     -11
_diffrn_reflns_limit_k_max     14
_diffrn_reflns_limit_l_min     -11
_diffrn_reflns_limit_l_max     13
_diffrn_standards_number     0
_diffrn_standards_interval_count     .
_diffrn_standards_interval_time     .
_diffrn_standards_decay_%     ?
_refine_special_details
;
Refinement of <i>F</i>^2^ against ALL reflections. The weighted <i>R</i>-factor
<i>wR</i> and goodness of fit <i>S</i> are based on <i>F</i>^2^, conventional
<i>R</i>-factors <i>R</i> are based on <i>F</i>, with <i>F</i> set to zero for
negative <i>F</i>^2^. The threshold expression of <i>F</i>^2^ >
\s(<i>F</i>^2^) is used only for calculating <i>R</i>-factors(gt) <i>etc</i>.
and is not relevant to the choice of reflections for refinement.
<i>R</i>-factors based on <i>F</i>^2^ are statistically about twice as large
as those based on <i>F</i>, and <i>R</i>- factors based on ALL data will be
even larger.
;
_reflns_number_total     1799
_reflns_number_gt     1116
_reflns_threshold_expression     I>2\s(I)
_refine_ls_structure_factor_coef     Fsqd
_refine_ls_matrix_type     full
_refine_ls_R_factor_all     0.1001
_refine_ls_R_factor_gt     0.0684
_refine_ls_wR_factor_gt     0.1830
_refine_ls_wR_factor_ref     0.2378
_refine_ls_goodness_of_fit_ref     1.136
_refine_ls_restrained_S_all     1.135
_refine_ls_number_reflns     1799
_refine_ls_number_parameters     136
_refine_ls_number_restraints     4
_refine_ls_hydrogen_treatment     mixed
_refine_ls_weighting_scheme     calc
_refine_ls_weighting_details
                 'calc w=1/[\s^2^(Fo^2^)+(0.1257P)^2^] where P=(Fo^2^+2Fc^2^)/3'
_atom_sites_solution_hydrogens     geom
_atom_sites_solution_primary     direct
_atom_sites_solution_secondary     difmap
_refine_ls_shift/su_max     0.000
_refine_ls_shift/su_mean     0.000
_refine_diff_density_max     1.084
_refine_diff_density_min     -1.856
_refine_ls_extinction_method     none
_refine_ls_extinction_coef     ?
loop_
    _atom_type_symbol
    _atom_type_description
    _atom_type_scat_dispersion_real
    _atom_type_scat_dispersion_imag
    _atom_type_scat_source
    'C' 'C' 0.0033 0.0016
                         'International Tables Vol C Tables 4.2.6.8 and 6.1.1.4'
    'H' 'H' 0.0000 0.0000
                         'International Tables Vol C Tables 4.2.6.8 and 6.1.1.4'
    'N' 'N' 0.0061 0.0033
                         'International Tables Vol C Tables 4.2.6.8 and 6.1.1.4'
    'O' 'O' 0.0106 0.0060
                         'International Tables Vol C Tables 4.2.6.8 and 6.1.1.4'
    'Ni' 'Ni' 0.3393 1.1124
                         'International Tables Vol C Tables 4.2.6.8 and 6.1.1.4'
_computing_data_collection     'SMART (Bruker, 1997)'
_computing_cell_refinement     'SAINT (Bruker, 1997)'
_computing_data_reduction     'SAINT (Bruker, 1997)'
_computing_structure_solution     'SHELXS97 (Sheldrick, 2008)'
_computing_structure_refinement     'SHELXL97 (Sheldrick, 2008)'
_computing_molecular_graphics     'SHELXTL (Sheldrick, 2008)'
_computing_publication_material     'SHELXTL (Sheldrick, 2008)'
loop_
    _atom_site_type_symbol
    _atom_site_label
    _atom_site_fract_x
    _atom_site_fract_y
    _atom_site_fract_z
    _atom_site_U_iso_or_equiv
    _atom_site_adp_type
    _atom_site_calc_flag
    _atom_site_refinement_flags
    _atom_site_occupancy
    _atom_site_disorder_assembly
    _atom_site_disorder_group
    C C1 0.0496(8) 0.7389(5) -0.0578(7) 0.0346(15) Uani d . 1 . .
    H H1 -0.0705 0.7450 -0.0939 0.042 Uiso calc R 1 . .
    C C2 0.1365(8) 0.6328(5) -0.0637(7) 0.0414(18) Uani d . 1 . .
    H H2 0.0758 0.5697 -0.1038 0.050 Uiso calc R 1 . .
    C C3 0.3181(8) 0.6207(5) -0.0086(7) 0.0364(16) Uani d . 1 . .
    C C4 0.3954(8) 0.7169(5) 0.0524(7) 0.0374(16) Uani d . 1 . .
    H H4 0.5137 0.7129 0.0923 0.045 Uiso calc R 1 . .
    C C5 0.2991(7) 0.8183(5) 0.0544(7) 0.0350(16) Uani d . 1 . .
    H H5 0.3542 0.8814 0.0981 0.042 Uiso calc R 1 . .
    C C6 0.4117(9) 0.5087(5) -0.0174(8) 0.0431(19) Uani d . 1 . .
    H H6 0.3429 0.4452 -0.0495 0.052 Uiso calc R 1 . .
    N N1 0.1284(6) 0.8326(4) -0.0032(5) 0.0271(11) Uani d . 1 . .
    Ni Ni1 0.0000 1.0000 0.0000 0.0287(4) Uani d S 1 . .
    O O1 0.0809(9) 1.0135(4) 0.1951(7) 0.0630(17) Uani d D 1 . .
    H H1A 0.098(12) 0.946(4) 0.242(7) 0.076 Uiso d D 1 . .
    H H1B 0.200(4) 1.036(7) 0.189(9) 0.076 Uiso d D 1 . .
    O O2 0.2381(6) 1.0811(4) -0.0466(7) 0.0666(18) Uani d D 1 . .
    H H2A 0.226(11) 1.148(5) -0.095(7) 0.080 Uiso d D 1 . .
    H H2B 0.306(10) 1.024(6) -0.080(9) 0.080 Uiso d D 1 . .
    N N2 0.4686(7) 0.8286(5) 0.7660(6) 0.0481(16) Uani d . 1 . .
    O O3 0.4935(7) 0.9318(4) 0.8009(6) 0.0684(17) Uani d . 1 . .
    O O4 0.5938(8) 0.7571(5) 0.7875(7) 0.0699(18) Uani d . 1 . .
    O O5 0.3209(7) 0.7990(5) 0.7106(7) 0.083(2) Uani d . 1 . .
loop_
    _atom_site_aniso_label
    _atom_site_aniso_U_11
    _atom_site_aniso_U_22
    _atom_site_aniso_U_33
    _atom_site_aniso_U_12
    _atom_site_aniso_U_13
    _atom_site_aniso_U_23
    C1 0.031(3) 0.026(3) 0.046(4) 0.005(2) 0.000(3) -0.002(3)
    C2 0.030(3) 0.023(3) 0.069(5) 0.003(2) -0.005(3) -0.010(3)
    C3 0.030(3) 0.018(3) 0.060(5) 0.009(2) -0.001(3) 0.004(3)
    C4 0.028(3) 0.018(3) 0.064(5) 0.004(2) -0.005(3) 0.000(3)
    C5 0.024(3) 0.020(3) 0.060(5) 0.001(2) 0.001(3) -0.001(3)
    C6 0.037(3) 0.014(3) 0.076(6) 0.009(2) 0.000(3) -0.003(3)
    N1 0.027(2) 0.022(2) 0.033(3) 0.0061(19) 0.005(2) -0.001(2)
    Ni1 0.0214(6) 0.0136(6) 0.0485(8) 0.0038(4) -0.0049(5) -0.0014(4)
    O1 0.066(4) 0.051(3) 0.066(4) 0.000(3) -0.013(3) 0.000(3)
    O2 0.044(3) 0.035(3) 0.121(6) 0.003(2) 0.010(3) 0.012(3)
    N2 0.040(3) 0.036(3) 0.064(5) -0.003(2) -0.012(3) -0.010(3)
    O3 0.064(3) 0.035(3) 0.098(5) -0.008(2) -0.018(3) -0.016(3)
    O4 0.059(3) 0.059(3) 0.091(5) 0.017(3) 0.006(3) -0.008(3)
    O5 0.055(3) 0.074(4) 0.110(6) -0.017(3) -0.030(4) -0.016(4)
_geom_special_details
;
All e.s.d.'s (except the e.s.d. in the dihedral angle between two l.s. planes)
are estimated using the full covariance matrix. The cell e.s.d.'s are taken
into account individually in the estimation of e.s.d.'s in distances, angles
and torsion angles; correlations between e.s.d.'s in cell parameters are only
used when they are defined by crystal symmetry. An approximate (isotropic)
treatment of cell e.s.d.'s is used for estimating e.s.d.'s involving l.s.
planes.
;
loop_
    _geom_bond_atom_site_label_1
    _geom_bond_atom_site_label_2
    _geom_bond_site_symmetry_2
    _geom_bond_distance
    _geom_bond_publ_flag
    C1 N1 . 1.326(7) ?
    C1 C2 . 1.378(8) ?
    C1 H1 . 0.9300 ?
    C2 C3 . 1.411(8) ?
    C2 H2 . 0.9300 ?
    C3 C4 . 1.373(8) ?
    C3 C6 . 1.465(8) ?
    C4 C5 . 1.362(7) ?
    C4 H4 . 0.9300 ?
    C5 N1 . 1.350(7) ?
    C5 H5 . 0.9300 ?
    C6 C6 3_665 1.331(13) ?
    C6 H6 . 0.9300 ?
    N1 Ni1 . 2.138(4) ?
    Ni1 O2 . 2.113(5) ?
    Ni1 O2 3_575 2.113(5) ?
    Ni1 N1 3_575 2.138(4) ?
    Ni1 O1 3_575 2.149(7) ?
    Ni1 O1 . 2.149(7) ?
    O1 H1A . 0.93(6) ?
    O1 H1B . 0.93(4) ?
    O2 H2A . 0.93(6) ?
    O2 H2B . 0.93(7) ?
    N2 O5 . 1.231(6) ?
    N2 O4 . 1.236(7) ?
    N2 O3 . 1.245(7) ?
loop_
    _geom_angle_atom_site_label_1
    _geom_angle_atom_site_label_2
    _geom_angle_atom_site_label_3
    _geom_angle_site_symmetry_1
    _geom_angle_site_symmetry_3
    _geom_angle
    _geom_angle_publ_flag
    N1 C1 C2 . . 123.4(5) ?
    N1 C1 H1 . . 118.3 ?
    C2 C1 H1 . . 118.3 ?
    C1 C2 C3 . . 119.5(5) ?
    C1 C2 H2 . . 120.3 ?
    C3 C2 H2 . . 120.3 ?
    C4 C3 C2 . . 116.5(5) ?
    C4 C3 C6 . . 124.0(5) ?
    C2 C3 C6 . . 119.5(5) ?
    C5 C4 C3 . . 120.1(5) ?
    C5 C4 H4 . . 119.9 ?
    C3 C4 H4 . . 119.9 ?
    N1 C5 C4 . . 123.9(6) ?
    N1 C5 H5 . . 118.1 ?
    C4 C5 H5 . . 118.1 ?
    C6 C6 C3 3_665 . 124.7(7) ?
    C6 C6 H6 3_665 . 117.7 ?
    C3 C6 H6 . . 117.7 ?
    C1 N1 C5 . . 116.5(5) ?
    C1 N1 Ni1 . . 123.9(4) ?
    C5 N1 Ni1 . . 119.6(4) ?
    O2 Ni1 O2 . 3_575 180.0 ?
    O2 Ni1 N1 . 3_575 89.95(18) ?
    O2 Ni1 N1 3_575 3_575 90.05(18) ?
    O2 Ni1 N1 . . 90.05(18) ?
    O2 Ni1 N1 3_575 . 89.95(18) ?
    N1 Ni1 N1 3_575 . 180.0 ?
    O2 Ni1 O1 . 3_575 85.9(3) ?
    O2 Ni1 O1 3_575 3_575 94.1(3) ?
    N1 Ni1 O1 3_575 3_575 90.7(2) ?
    N1 Ni1 O1 . 3_575 89.3(2) ?
    O2 Ni1 O1 . . 94.1(3) ?
    O2 Ni1 O1 3_575 . 85.9(3) ?
    N1 Ni1 O1 3_575 . 89.3(2) ?
    N1 Ni1 O1 . . 90.7(2) ?
    O1 Ni1 O1 3_575 . 179.999(2) ?
    Ni1 O1 H1A . . 119(6) ?
    Ni1 O1 H1B . . 96(6) ?
    H1A O1 H1B . . 102(8) ?
    Ni1 O2 H2A . . 118(5) ?
    Ni1 O2 H2B . . 108(5) ?
    H2A O2 H2B . . 112(9) ?
    O5 N2 O4 . . 120.8(6) ?
    O5 N2 O3 . . 120.0(6) ?
    O4 N2 O3 . . 119.3(5) ?
loop_
    _geom_torsion_atom_site_label_1
    _geom_torsion_atom_site_label_2
    _geom_torsion_atom_site_label_3
    _geom_torsion_atom_site_label_4
    _geom_torsion_site_symmetry_1
    _geom_torsion_site_symmetry_2
    _geom_torsion_site_symmetry_3
    _geom_torsion_site_symmetry_4
    _geom_torsion
    _geom_torsion_publ_flag
    N1 C1 C2 C3 . . . . 0.7(12) ?
    C1 C2 C3 C4 . . . . 2.2(11) ?
    C1 C2 C3 C6 . . . . -178.6(7) ?
    C2 C3 C4 C5 . . . . -1.8(11) ?
    C6 C3 C4 C5 . . . . 179.1(7) ?
    C3 C4 C5 N1 . . . . -1.5(11) ?
    C4 C3 C6 C6 . . . 3_665 -9.6(17) ?
    C2 C3 C6 C6 . . . 3_665 171.3(11) ?
    C2 C1 N1 C5 . . . . -3.8(10) ?
    C2 C1 N1 Ni1 . . . . 177.1(6) ?
    C4 C5 N1 C1 . . . . 4.3(10) ?
    C4 C5 N1 Ni1 . . . . -176.6(6) ?
    C1 N1 Ni1 O2 . . . . -134.3(5) ?
    C5 N1 Ni1 O2 . . . . 46.7(5) ?
    C1 N1 Ni1 O2 . . . 3_575 45.7(5) ?
    C5 N1 Ni1 O2 . . . 3_575 -133.3(5) ?
    C1 N1 Ni1 O1 . . . 3_575 -48.4(5) ?
    C5 N1 Ni1 O1 . . . 3_575 132.5(5) ?
    C1 N1 Ni1 O1 . . . . 131.6(5) ?
    C5 N1 Ni1 O1 . . . . -47.5(5) ?
loop_
    _geom_hbond_atom_site_label_D
    _geom_hbond_atom_site_label_H
    _geom_hbond_atom_site_label_A
    _geom_hbond_site_symmetry_A
    _geom_hbond_distance_DH
    _geom_hbond_distance_HA
    _geom_hbond_distance_DA
    _geom_hbond_angle_DHA
    O2 H2B O3 1_554 0.93(7) 2.28(8) 3.176(9) 162(8)
    O2 H2A O5 2 0.93(6) 2.14(7) 3.068(8) 176(7)
    O1 H1B O3 3_676 0.93(4) 2.291(18) 3.212(9) 170(8)
    O1 H1A O4 4_575 0.93(6) 2.37(3) 3.252(8) 158(7)
data_global
_journal_date_recd_electronic     2011-02-10
_journal_date_accepted     2011-02-24
_journal_name_full     'Acta Crystallographica, Section E'
_journal_year     2011
_journal_volume     67
_journal_issue      4
_journal_page_first     m390
_journal_page_last     m390
_journal_paper_category     QM
_journal_coeditor_code     ZS2096
_publ_contact_author_name     'Youngmee Kim'
_publ_contact_author_address
;
Department of Chemistry and Nano Science, Ewha Womans University,
Seoul 120-750, Korea
;
_publ_contact_author_email     'ymeekim@ewha.ac.kr'
_publ_contact_author_fax     '+82-2-3277-3419'
_publ_contact_author_phone     '+82-2-3277-4164'
_publ_section_title
;\
<i>catena</i>-Poly[[tetraaqua[<i>trans</i>-1,2-bis(4-pyridyl)ethene-\
\k^2^<i>N</i>:<i>N</i>']nickel(II)] dinitrate]
;
loop_
    _publ_author_name
    _publ_author_footnote
    _publ_author_address
    'Hyun, Min Young' .
;
Department of Fine Chemistry
Seoul National University of Science and Technology
Seoul 139-743
Republic of Korea
;
    'Kim, Pan-Gi' .
;
Department of Forest & Environment Resources, Kyungpook National University,
Sangju 742-711
Republic of Korea
;
    'Kim, Cheal' .
;
Department of Fine Chemistry
Seoul National University of Science and Technology
Seoul 139-743
Republic of Korea
;
    'Kim, Youngmee' .
;
Department of Chemistry and Nano Science
Ewha Womans University
Seoul 120-750
Republic of Korea
;
