# Supplementary material for: catena-Poly[[tetra­aqua­[trans-1,2-bis­(4-pyrid­yl)ethene-κ2 N:N′]nickel(II)] dinitrate]
Source: Acta Crystallogr Sect E Struct Rep Online. 2011 Mar 2;67(Pt 4):m390. doi: 10.1107/S1600536811007021 (PMC3100072; doi:10.1107/S1600536811007021)
Supplement: Supplementary file 2 [file e-67-0m390-Isup2.hkl]

# 
# h,k,l, Fc-squared, Fo-squared, sigma(Fo-squared) and status flag 
# 
data_I
_shelx_title ' yk864P21n in P2(1)/n' 
_shelx_refln_list_code          4 
_shelx_F_calc_maximum      133.85 
_exptl_crystal_F_000       452.00 
_reflns_d_resolution_high  0.8107 
 
loop_ 
 _symmetry_equiv_pos_as_xyz 
 'x, y, z' 
 '-x+1/2, y+1/2, -z+1/2' 
 '-x, -y, -z' 
 'x-1/2, -y-1/2, z-1/2' 
 
_cell_length_a     7.4145 
_cell_length_b    11.4256 
_cell_length_c    10.9498 
_cell_angle_alpha  90.000 
_cell_angle_beta   97.307 
_cell_angle_gamma  90.000 
 
_shelx_F_squared_multiplier     1.000 
 
loop_ 
 _refln_index_h 
 _refln_index_k 
 _refln_index_l 
 _refln_F_squared_calc 
 _refln_F_squared_meas 
 _refln_F_squared_sigma 
 _refln_observed_status 
   2   0   0     4825.34     5407.50     85.53 o 
   4   0   0      446.77      338.14     13.16 o 
   6   0   0      364.46      380.84     38.56 o 
   8   0   0      226.39      248.23     45.49 o 
   1   1   0     3788.29     3955.36     80.91 o 
   2   1   0        7.19        5.21      2.21 o 
   3   1   0      225.14      277.08      6.90 o 
   4   1   0      868.33      945.46     13.81 o 
   5   1   0       73.13       72.31      7.51 o 
   6   1   0      335.76      308.13     19.70 o 
   7   1   0       86.80       85.13     20.17 o 
   8   1   0        9.19        1.61     17.88 o 
   9   1   0      154.15      182.39     31.72 o 
   0   2   0      108.45       77.39      6.59 o 
   1   2   0      374.27      401.69      6.42 o 
   2   2   0     2111.45     2269.68     26.78 o 
   3   2   0      134.14      115.52      5.93 o 
   4   2   0     2700.64     2745.82     36.27 o 
   5   2   0        8.16        3.51      6.47 o 
   6   2   0      298.73      324.34     17.19 o 
   7   2   0       50.93       44.64     17.75 o 
   8   2   0      296.99      319.27     34.30 o 
   1   3   0     9082.85     9444.86    269.90 o 
   2   3   0       90.76       86.44      3.87 o 
   3   3   0     1240.45     1195.34     24.55 o 
   4   3   0      232.26      260.77     12.89 o 
   5   3   0     1022.92      972.10     25.67 o 
   6   3   0      150.43      155.84     13.92 o 
   7   3   0       74.28       65.62     15.16 o 
   8   3   0        0.01       -1.32     17.63 o 
   0   4   0     5443.42     5147.14    326.70 o 
   1   4   0     3128.82     3169.61     92.55 o 
   2   4   0     6902.15     7855.67    136.90 o 
   3   4   0      224.97      226.00     13.59 o 
   4   4   0      299.26      300.47     16.21 o 
   5   4   0       43.92       27.92      8.55 o 
   6   4   0        5.46        3.06      8.48 o 
   7   4   0       30.20       14.17     13.20 o 
   8   4   0       72.16       69.78     23.58 o 
   1   5   0     4028.15     4115.80    142.61 o 
   2   5   0       12.37       23.14      4.28 o 
   3   5   0     2386.41     2281.73     55.31 o 
   4   5   0        9.48       16.94      8.82 o 
   5   5   0       34.66       29.16      9.10 o 
   6   5   0      236.61      267.75     18.05 o 
   7   5   0      476.85      462.18     24.05 o 
   8   5   0        0.67       -0.03     20.20 o 
   0   6   0     1791.91     1623.45    101.77 o 
   1   6   0      251.19      288.08     13.00 o 
   2   6   0     1094.94      834.41     17.33 o 
   3   6   0      296.30      335.81     17.76 o 
   4   6   0       90.74       91.70     12.66 o 
   5   6   0      147.98      136.89     13.44 o 
   6   6   0      565.24      516.42     23.61 o 
   7   6   0       82.61       81.44     15.70 o 
   8   6   0      142.66      126.05     23.20 o 
   1   7   0     3399.13     3197.52    105.06 o 
   2   7   0      280.63      261.74     12.32 o 
   3   7   0      995.09      890.53     56.45 o 
   4   7   0      224.18      228.63     18.72 o 
   5   7   0      625.24      519.03     26.17 o 
   6   7   0      171.33      155.50     16.76 o 
   7   7   0      191.77      202.27     20.21 o 
   0   8   0     1030.66      924.25     62.23 o 
   1   8   0      193.21      185.99     11.97 o 
   2   8   0     1317.90     1234.60     41.49 o 
   3   8   0        0.12        6.57     11.80 o 
   4   8   0       10.83       18.75     13.32 o 
   5   8   0        8.81       10.60     12.66 o 
   6   8   0       86.09       79.26     15.59 o 
   7   8   0       20.31       19.56     15.00 o 
   1   9   0     1804.81     1615.30     56.45 o 
   2   9   0      114.76      109.04     17.17 o 
   3   9   0      886.00      813.38     65.43 o 
   4   9   0       35.87       24.65     15.73 o 
   5   9   0      526.56      432.79     43.63 o 
   6   9   0        2.50       -4.73     19.46 o 
   0  10   0      746.06      644.56     31.60 o 
   1  10   0      423.54      438.84     23.02 o 
   2  10   0      166.81      152.30     20.95 o 
   3  10   0      459.32      401.00     31.34 o 
   4  10   0      348.38      296.12     29.68 o 
   5  10   0        5.07        2.61     19.12 o 
   6  10   0      112.80       95.44     25.85 o 
   1  11   0      720.03      647.22     62.28 o 
   2  11   0      346.38      325.83     30.79 o 
   3  11   0      334.97      286.96     30.34 o 
   4  11   0       11.08        7.75     18.81 o 
   5  11   0       22.98       26.10     22.59 o 
   0  12   0      991.64     1081.20     66.26 o 
   1  12   0       33.16       27.84     17.91 o 
   2  12   0      606.12      483.60     36.88 o 
   3  12   0        1.93        0.45     18.91 o 
   4  12   0      429.33      326.29     36.00 o 
   1  13   0      284.67      274.30     49.52 o 
   2  13   0        1.17        0.63     19.69 o 
   3  13   0       78.67       55.64     23.60 o 
   1  14   0        0.53        4.78     31.02 o 
  -9   0   1       12.92       20.01     28.91 o 
  -7   0   1      225.39      174.64     34.59 o 
  -5   0   1      421.83      359.80     15.83 o 
  -3   0   1     4938.31     5014.11    148.75 o 
  -1   0   1     1607.66     1241.15    443.26 o 
   1   0   1     3321.21     3486.50     37.20 o 
   3   0   1      194.48      265.87     10.49 o 
   5   0   1      464.55      432.21     24.90 o 
   7   0   1     1566.69     1342.55     73.04 o 
  -9   1   1        0.00       -1.17     19.02 o 
  -8   1   1      434.74      428.86     36.56 o 
  -7   1   1        3.87        2.68     13.84 o 
  -6   1   1      500.40      552.90     24.27 o 
  -5   1   1      294.99      308.89     12.25 o 
  -4   1   1     4833.56     4759.45     63.73 o 
  -3   1   1      831.36      770.46     84.38 o 
  -2   1   1     3762.44     3809.22    425.99 o 
  -1   1   1       34.75       32.32      5.93 o 
   0   1   1     3998.28     3385.29    858.66 o 
   1   1   1     7931.90     8179.26    208.48 o 
   2   1   1        7.29        8.25      2.14 o 
   3   1   1     1026.49      976.62     13.01 o 
   4   1   1     1728.58     1623.87     24.69 o 
   5   1   1        6.37        5.31      6.38 o 
   6   1   1      306.15      306.11     26.11 o 
   7   1   1        9.29       10.75     15.46 o 
   8   1   1      291.32      333.15     35.09 o 
  -9   2   1      292.50      239.77     34.00 o 
  -8   2   1        0.29        3.93     17.95 o 
  -7   2   1      542.64      551.60     35.41 o 
  -6   2   1        2.05       -0.02      7.90 o 
  -5   2   1     1003.65      966.92     23.27 o 
  -4   2   1      103.31      102.04      7.29 o 
  -3   2   1     1202.97     1008.39    176.86 o 
  -2   2   1     1670.19     1953.47     25.78 o 
  -1   2   1     1631.29     1667.16     31.67 o 
   0   2   1     1460.51     1805.74     43.90 o 
   1   2   1      497.83      556.51     16.01 o 
   2   2   1      689.31      582.58     14.53 o 
   3   2   1      941.72     1081.45     14.32 o 
   4   2   1      117.12      119.77      6.34 o 
   5   2   1      861.49      885.31     22.80 o 
   6   2   1      183.16      194.19     14.49 o 
   7   2   1       54.41       53.21     18.86 o 
   8   2   1        0.53       -1.30     17.33 o 
  -8   3   1       78.09       65.09     22.68 o 
  -7   3   1       11.45       21.62     12.92 o 
  -6   3   1      545.19      502.57     20.80 o 
  -5   3   1      850.05      757.96     21.85 o 
  -4   3   1     1705.53     1370.91    244.56 o 
  -3   3   1      295.14      299.81     60.06 o 
  -2   3   1     2102.87     2051.51     35.96 o 
  -1   3   1      227.73      168.70      6.52 o 
   0   3   1     1856.81     1771.67     50.38 o 
   1   3   1      240.92      231.28      6.74 o 
   2   3   1     2240.23     2493.73     64.68 o 
   3   3   1     1177.09     1093.70     31.00 o 
   4   3   1      779.83      828.35     23.60 o 
   5   3   1       40.36       43.54      8.95 o 
   6   3   1      878.82      813.98     25.40 o 
   7   3   1       38.80       34.46     17.59 o 
   8   3   1      355.43      375.79     36.87 o 
  -8   4   1        0.29       -0.22     18.29 o 
  -7   4   1       54.79       41.62     14.67 o 
  -6   4   1      134.12      143.56     13.98 o 
  -5   4   1     2334.25     2455.23     38.91 o 
  -4   4   1        1.60        3.56      5.88 o 
  -3   4   1     5163.16     5114.96    129.19 o 
  -2   4   1       21.36       18.85      3.65 o 
  -1   4   1     3001.30     2923.91     54.80 o 
   0   4   1      243.62      190.48      7.94 o 
   1   4   1      147.06      148.40      6.33 o 
   2   4   1     1085.10     1155.42     29.64 o 
   3   4   1      533.97      514.12     18.28 o 
   4   4   1       84.45      102.63     11.51 o 
   5   4   1     1422.62     1282.75     29.05 o 
   6   4   1       92.97       82.90     12.20 o 
   7   4   1      325.62      304.92     24.30 o 
   8   4   1        0.34        1.89     18.98 o 
  -8   5   1      119.09      108.58     21.30 o 
  -7   5   1        2.67        5.61     11.58 o 
  -6   5   1     1360.20     1287.39     32.76 o 
  -5   5   1      165.78      161.90     13.52 o 
  -4   5   1      565.00      579.55     19.39 o 
  -3   5   1      127.38      129.93      8.88 o 
  -2   5   1     2259.27     2021.71     23.62 o 
  -1   5   1     1819.59     1916.02     34.55 o 
   0   5   1     1093.28     1047.78     42.87 o 
   1   5   1      649.11      718.07     14.88 o 
   2   5   1       90.16       70.04      5.32 o 
   3   5   1        4.27       10.33      7.08 o 
   4   5   1      363.76      402.24     19.83 o 
   5   5   1      121.83      126.96     14.93 o 
   6   5   1      706.61      626.43     24.46 o 
   7   5   1       12.05       14.36     12.03 o 
   8   5   1       74.50       69.36     24.52 o 
  -8   6   1        3.05        3.91     17.16 o 
  -7   6   1      656.37      607.21     27.82 o 
  -6   6   1      116.47      108.04     14.22 o 
  -5   6   1      280.71      251.34     16.50 o 
  -4   6   1        3.74        1.98      7.90 o 
  -3   6   1      301.64      238.77     15.65 o 
  -2   6   1      121.81      141.56      9.29 o 
  -1   6   1     1392.13     1351.94     35.93 o 
   0   6   1     1203.33     1266.85     52.23 o 
   1   6   1     1577.23     1674.12     65.35 o 
   2   6   1        2.19        3.32      4.63 o 
   3   6   1     1074.65      947.08     48.64 o 
   4   6   1      126.86      128.64     14.17 o 
   5   6   1      239.49      233.04     19.31 o 
   6   6   1      305.50      263.72     19.21 o 
   7   6   1      718.27      718.71     42.06 o 
   8   6   1       23.71       30.40     19.01 o 
  -7   7   1       98.20      108.15     17.79 o 
  -6   7   1      269.67      253.07     19.49 o 
  -5   7   1       64.02       60.04     11.65 o 
  -4   7   1      509.25      505.48     23.82 o 
  -3   7   1      117.63       97.29     15.72 o 
  -2   7   1     2067.15     2007.77     38.40 o 
  -1   7   1       11.96       10.28      5.72 o 
   0   7   1      524.11      526.82     18.40 o 
   1   7   1       77.79       83.93      8.40 o 
   2   7   1     1587.19     1567.39     76.35 o 
   3   7   1       11.99       14.58      8.69 o 
   4   7   1      169.13      153.91     15.97 o 
   5   7   1       40.10       30.81     12.45 o 
   6   7   1      339.42      321.23     21.54 o 
   7   7   1       16.22       14.02     14.16 o 
  -7   8   1      211.37      184.06     24.75 o 
  -6   8   1        7.50       14.69     14.43 o 
  -5   8   1      814.19      762.14     31.99 o 
  -4   8   1       53.24       48.93     15.24 o 
  -3   8   1     1672.12     1556.52     48.01 o 
  -2   8   1       10.05        7.48      6.50 o 
  -1   8   1     1654.52     1532.65     58.27 o 
   0   8   1        0.00        0.51      6.19 o 
   1   8   1      523.34      514.13     22.94 o 
   2   8   1       44.61       44.36     10.03 o 
   3   8   1      627.13      496.06     29.54 o 
   4   8   1       24.50       23.12     11.74 o 
   5   8   1      329.56      292.78     22.72 o 
   6   8   1        5.92        9.72     15.11 o 
   7   8   1      191.83      170.05     23.74 o 
  -7   9   1        2.34        9.32     18.67 o 
  -6   9   1      192.97      173.49     27.75 o 
  -5   9   1       22.42       35.20     18.09 o 
  -4   9   1      703.93      593.67     35.56 o 
  -3   9   1        0.39        1.91     12.03 o 
  -2   9   1      761.02      707.15     61.48 o 
  -1   9   1      348.87      301.37     16.06 o 
   0   9   1       50.95       58.43      9.69 o 
   1   9   1        0.63        0.28      7.30 o 
   2   9   1      507.71      478.82     44.74 o 
   3   9   1        8.31        8.64     13.43 o 
   4   9   1     1026.19      832.85     41.80 o 
   5   9   1       21.53       19.10     18.55 o 
   6   9   1      320.62      298.08     34.07 o 
  -6  10   1        1.20        2.22     20.15 o 
  -5  10   1      451.35      436.32     36.42 o 
  -4  10   1      188.54      185.82     25.31 o 
  -3  10   1      824.26      702.41     38.06 o 
  -2  10   1       58.62       59.05     16.12 o 
  -1  10   1      125.86      116.61     12.56 o 
   0  10   1       10.22        9.49      8.58 o 
   1  10   1      189.86      181.62     17.06 o 
   2  10   1      143.95      101.80     18.45 o 
   3  10   1      539.28      448.79     32.43 o 
   4  10   1        0.02       -7.15     15.14 o 
   5  10   1      307.34      230.64     29.96 o 
   6  10   1      119.97      144.66     28.06 o 
  -5  11   1        1.99        2.67     18.89 o 
  -4  11   1      308.37      322.16     33.15 o 
  -3  11   1        2.71        1.66     16.63 o 
  -2  11   1      183.74      180.47     24.37 o 
  -1  11   1      259.53      204.92     23.87 o 
   0  11   1     1735.20     1623.48     86.07 o 
   1  11   1       22.70       24.14     15.41 o 
   2  11   1      231.30      185.52     25.11 o 
   3  11   1      100.81       91.11     21.89 o 
   4  11   1      174.70      144.06     26.10 o 
   5  11   1        0.02       11.67     20.66 o 
  -4  12   1        1.76       -5.04     20.43 o 
  -3  12   1      171.56      158.44     26.94 o 
  -2  12   1        0.05       -2.66     16.85 o 
  -1  12   1      547.99      503.06     44.61 o 
   0  12   1        0.56       -0.35     13.07 o 
   1  12   1      414.79      380.36     41.95 o 
   2  12   1        4.07       -0.69     17.53 o 
   3  12   1      150.55      114.02     25.74 o 
   4  12   1        8.43        6.66     20.30 o 
  -3  13   1        0.49        3.76     21.27 o 
  -2  13   1       94.56       50.75     23.18 o 
  -1  13   1        3.43        7.84     28.00 o 
   1  13   1        0.04        1.78     18.72 o 
   2  13   1       79.46       58.80     22.80 o 
   3  13   1        0.29       -0.92     19.81 o 
  -8   0   2      334.94      388.13     51.43 o 
  -6   0   2      273.53      282.38     22.70 o 
  -4   0   2      779.30      697.20     22.73 o 
  -2   0   2     2321.03     2403.27    843.20 o 
   0   0   2     7537.66     7517.12     66.66 o 
   2   0   2      293.55      400.71     13.20 o 
   4   0   2       14.25        4.00      5.42 o 
   6   0   2      222.55      262.71     36.19 o 
   8   0   2      249.77      209.42     43.78 o 
  -9   1   2      114.73      112.62     27.43 o 
  -8   1   2      131.01      125.07     25.55 o 
  -7   1   2      418.43      448.19     32.21 o 
  -6   1   2        1.84        1.97      9.34 o 
  -5   1   2      906.87      980.40     22.73 o 
  -4   1   2        0.06       -0.52      3.64 o 
  -3   1   2     3771.43     3736.67    547.36 o 
  -2   1   2     1876.87     1492.27    652.00 o 
  -1   1   2     9627.50     9605.06   2068.81 o 
   0   1   2       26.71       37.05     12.51 o 
   1   1   2     4794.05     5023.57     75.21 o 
   2   1   2      806.84      746.57     25.92 o 
   3   1   2      460.44      433.57     10.13 o 
   4   1   2       21.30       15.14      4.62 o 
   5   1   2     1867.52     1730.20     30.06 o 
   6   1   2        2.51        1.21     11.93 o 
   7   1   2      355.52      318.21     31.24 o 
   8   1   2      111.41       98.05     25.46 o 
  -9   2   2        9.24       19.08     21.04 o 
  -8   2   2      105.53       89.79     23.67 o 
  -7   2   2      103.81      127.21     17.50 o 
  -6   2   2      418.34      473.67     19.58 o 
  -5   2   2       48.91       56.00      7.63 o 
  -4   2   2     1766.99     1713.63    278.05 o 
  -3   2   2       12.94       10.45      3.84 o 
  -2   2   2     4349.51     5186.18     44.20 o 
  -1   2   2     3016.64     3130.40    976.85 o 
   0   2   2     2077.60     2019.94    470.15 o 
   1   2   2      164.78      130.32     24.78 o 
   2   2   2      485.01      447.20      9.45 o 
   3   2   2      299.32      274.72      9.05 o 
   4   2   2      626.59      621.91     15.81 o 
   5   2   2      120.88      122.88     11.59 o 
   6   2   2      374.50      401.39     19.35 o 
   7   2   2        2.85        2.94     15.08 o 
   8   2   2      226.74      225.10     31.56 o 
  -8   3   2        7.71        9.39     18.59 o 
  -7   3   2       55.17       72.95     15.55 o 
  -6   3   2       23.76       23.64      9.57 o 
  -5   3   2     1231.96     1331.64     28.35 o 
  -4   3   2       67.77       60.17     14.80 o 
  -3   3   2     3805.73     3892.85    325.41 o 
  -2   3   2      368.64      395.53      9.15 o 
  -1   3   2        9.57       12.24      2.68 o 
   0   3   2       35.97       48.78     12.21 o 
   1   3   2      446.48      594.66     88.53 o 
   2   3   2        2.24        0.43      2.64 o 
   3   3   2      999.48     1027.01     23.77 o 
   4   3   2      352.07      273.98     15.89 o 
   5   3   2      404.68      406.02     20.45 o 
   6   3   2      389.85      380.83     19.44 o 
   7   3   2      330.91      327.32     45.82 o 
   8   3   2       42.23       17.94     20.01 o 
  -8   4   2      128.68      147.52     22.26 o 
  -7   4   2       50.21       48.73     15.02 o 
  -6   4   2      165.59      203.53     15.96 o 
  -5   4   2      166.10      210.58     14.51 o 
  -4   4   2     1411.92     1231.75    209.61 o 
  -3   4   2      269.75      226.56      7.70 o 
  -2   4   2     5020.41     5455.13     48.16 o 
  -1   4   2      263.45      256.66      9.61 o 
   0   4   2       23.24       25.38      4.44 o 
   1   4   2      114.45      119.32      6.14 o 
   2   4   2     3439.69     3737.56    129.99 o 
   3   4   2       73.38       60.40      9.03 o 
   4   4   2     2136.19     2170.73     39.33 o 
   5   4   2      172.06      152.10     15.34 o 
   6   4   2      335.70      301.87     18.66 o 
   7   4   2       21.49       18.78     14.29 o 
   8   4   2      162.71      141.05     28.03 o 
  -8   5   2       11.65       10.52     16.87 o 
  -7   5   2      544.89      555.79     25.79 o 
  -6   5   2       72.77       54.30     13.77 o 
  -5   5   2      183.83      242.08     15.94 o 
  -4   5   2       32.05       44.67      8.60 o 
  -3   5   2      372.18      403.45     12.47 o 
  -2   5   2       20.46       19.12      5.09 o 
  -1   5   2     4464.25     4768.66    111.02 o 
   0   5   2      221.28      230.51     15.91 o 
   1   5   2     1243.67     1415.83     33.86 o 
   2   5   2     1163.35     1301.56     21.57 o 
   3   5   2      832.24      737.67     26.75 o 
   4   5   2      219.50      218.83     16.18 o 
   5   5   2       14.24       14.46     10.45 o 
   6   5   2      105.35       82.34     13.19 o 
   7   5   2      366.62      386.59     23.74 o 
   8   5   2       29.48       23.44     21.70 o 
  -8   6   2      196.80      181.58     25.10 o 
  -7   6   2        0.26        1.52     12.56 o 
  -6   6   2      469.24      535.84     24.02 o 
  -5   6   2       36.68       39.88     10.33 o 
  -4   6   2      400.10      519.51     19.38 o 
  -3   6   2      250.33      322.94     13.51 o 
  -2   6   2     2228.92     2476.74     53.34 o 
  -1   6   2        2.23        4.84      5.06 o 
   0   6   2     1605.73     1813.77     36.80 o 
   1   6   2       62.35       85.23      7.77 o 
   2   6   2      709.13      718.69     28.48 o 
   3   6   2       25.36       17.88      8.64 o 
   4   6   2       34.67       31.35     10.61 o 
   5   6   2       66.54       57.76     13.21 o 
   6   6   2      449.01      458.22     26.94 o 
   7   6   2        0.09        1.02     12.90 o 
  -7   7   2       48.60       63.88     18.57 o 
  -6   7   2       31.88       24.66     14.60 o 
  -5   7   2      412.29      404.50     24.32 o 
  -4   7   2        1.98        1.55     11.80 o 
  -3   7   2     1093.99     1138.17     78.14 o 
  -2   7   2      406.52      399.51     15.07 o 
  -1   7   2      994.11      993.25     27.30 o 
   0   7   2      106.30      141.99     10.28 o 
   1   7   2      120.89      154.27     10.55 o 
   2   7   2      202.27      205.59     14.69 o 
   3   7   2      542.03      575.28     24.93 o 
   4   7   2        1.36        0.63      9.80 o 
   5   7   2      360.36      343.24     23.42 o 
   6   7   2        0.44        4.15     13.61 o 
   7   7   2      301.71      325.97     24.59 o 
  -7   8   2       54.82       67.56     20.10 o 
  -6   8   2      674.63      684.70     34.12 o 
  -5   8   2       31.33       53.55     18.31 o 
  -4   8   2      333.84      420.09     29.35 o 
  -3   8   2        0.98       -2.32     10.50 o 
  -2   8   2     1440.42     1448.70     31.33 o 
  -1   8   2      704.70      667.43     20.31 o 
   0   8   2     1742.00     1691.30     60.21 o 
   1   8   2       51.95       43.97      8.25 o 
   2   8   2     1435.03     1458.22     61.89 o 
   3   8   2       18.62       27.54     13.75 o 
   4   8   2     1021.56      878.91     40.49 o 
   5   8   2        2.51        4.98     15.47 o 
   6   8   2      453.54      439.84     36.24 o 
   7   8   2        3.28       -1.03     16.57 o 
  -7   9   2       48.96       29.94     23.72 o 
  -6   9   2       13.78       25.97     20.39 o 
  -5   9   2      314.64      339.38     31.95 o 
  -4   9   2       42.26       50.03     17.27 o 
  -3   9   2      186.59      195.91     25.26 o 
  -2   9   2       38.00       18.62     12.29 o 
  -1   9   2      391.28      400.56     18.28 o 
   0   9   2      343.46      356.64     17.23 o 
   1   9   2      256.69      259.75     18.27 o 
   2   9   2       27.70       22.68     13.48 o 
   3   9   2       24.51       32.92     15.75 o 
   4   9   2        7.52        3.35     15.48 o 
   5   9   2      184.75      192.64     28.03 o 
   6   9   2        4.64        8.55     21.05 o 
  -6  10   2       64.52       61.42     24.20 o 
  -5  10   2       96.22      103.77     24.53 o 
  -4  10   2      611.26      621.29     38.66 o 
  -3  10   2        3.71       -4.92     13.61 o 
  -2  10   2      669.98      660.66     35.14 o 
  -1  10   2      128.36      120.48     12.94 o 
   0  10   2      856.93      748.02     26.88 o 
   1  10   2      115.36      116.58     14.92 o 
   2  10   2      398.69      348.28     28.89 o 
   3  10   2      197.69      153.10     23.29 o 
   4  10   2      253.70      211.10     27.89 o 
   5  10   2       33.76       30.30     20.77 o 
   6  10   2       89.28       75.08     24.76 o 
  -5  11   2      124.93      151.92     29.45 o 
  -4  11   2        7.63       15.38     19.27 o 
  -3  11   2      469.28      477.95     35.37 o 
  -2  11   2      199.78      172.75     24.53 o 
  -1  11   2      651.83      643.05     38.56 o 
   0  11   2       22.95       23.98     12.78 o 
   1  11   2      620.87      566.32     41.85 o 
   2  11   2        5.16        0.70     15.58 o 
   3  11   2      491.27      351.10     32.23 o 
   4  11   2        9.88       11.13     18.75 o 
   5  11   2      124.36      105.63     25.38 o 
  -4  12   2      232.26      216.35     30.95 o 
  -3  12   2        3.77       -1.85     18.94 o 
  -2  12   2      224.66      196.62     27.85 o 
  -1  12   2      120.53      127.99     23.28 o 
   0  12   2      316.40      286.71     27.60 o 
   1  12   2       39.47       28.60     26.34 o 
   2  12   2       87.77       69.47     22.64 o 
   3  12   2       11.20        8.91     18.48 o 
   4  12   2      186.45      162.28     29.71 o 
  -3  13   2      279.56      291.31     34.44 o 
  -2  13   2       37.34       61.40     23.88 o 
  -1  13   2      283.39      257.28     44.99 o 
   0  13   2        1.85        7.54     27.10 o 
   1  13   2      566.67      506.17     55.40 o 
   2  13   2        4.17        4.01     20.33 o 
   3  13   2       97.54       67.46     24.62 o 
  -9   0   3       85.71      112.96     39.16 o 
  -7   0   3     1222.80     1519.35     75.10 o 
  -5   0   3      267.81      359.92     76.76 o 
  -3   0   3     2280.10     2642.85    944.87 o 
  -1   0   3      965.98     1342.70     35.59 o 
   1   0   3     4901.35     5065.67     64.80 o 
   3   0   3     6058.11     5909.78    129.22 o 
   5   0   3      982.99      941.14     32.94 o 
   7   0   3      417.03      332.99     46.15 o 
  -9   1   3        2.38        4.81     19.89 o 
  -8   1   3      369.12      452.32     37.08 o 
  -7   1   3        4.01        1.63     11.81 o 
  -6   1   3      136.01      153.47     13.59 o 
  -5   1   3      173.82      151.14     31.57 o 
  -4   1   3     1197.37     1170.21    259.06 o 
  -3   1   3      313.38      258.73     63.49 o 
  -2   1   3      113.38      120.79     22.49 o 
  -1   1   3    17351.88    13337.18   5016.22 o 
   0   1   3        4.40        4.77      4.03 o 
   1   1   3      695.80      697.28     24.76 o 
   2   1   3      436.80      455.69     15.94 o 
   3   1   3      821.31      913.35     19.73 o 
   4   1   3     1319.98     1098.71     21.02 o 
   5   1   3      172.76      140.31     11.89 o 
   6   1   3      972.49      933.95     41.38 o 
   7   1   3        2.93       -0.21     15.66 o 
   8   1   3      227.48      180.53     30.53 o 
  -9   2   3      179.64      198.56     36.14 o 
  -8   2   3        2.03        2.80     18.33 o 
  -7   2   3      461.09      616.14     29.25 o 
  -6   2   3       75.38       95.61     12.16 o 
  -5   2   3     2071.87     2251.51    354.82 o 
  -4   2   3       52.59       61.41     16.21 o 
  -3   2   3     1749.25     1549.48    477.67 o 
  -2   2   3      640.99      686.50    148.80 o 
  -1   2   3      578.54      428.69    107.00 o 
   0   2   3     5523.14     5003.04   1898.49 o 
   1   2   3     1963.32     1611.41    367.67 o 
   2   2   3       76.67      101.37      6.48 o 
   3   2   3      759.22      643.63     14.33 o 
   4   2   3      263.99      219.75     13.32 o 
   5   2   3     1924.50     1772.24     37.03 o 
   6   2   3        3.04       -0.37      9.91 o 
   7   2   3      411.81      347.30     33.25 o 
   8   2   3        2.16        2.12     19.59 o 
  -8   3   3      172.30      223.19     31.10 o 
  -7   3   3      168.63      204.68     20.78 o 
  -6   3   3     1390.16     1811.97     36.12 o 
  -5   3   3       29.07       38.43      8.97 o 
  -4   3   3      734.48      763.90    127.92 o 
  -3   3   3        2.79       -0.54      4.08 o 
  -2   3   3      744.22      749.22    107.32 o 
  -1   3   3     1739.99     1720.35    377.03 o 
   0   3   3        8.98        9.20      3.64 o 
   1   3   3       23.17       26.89      6.61 o 
   2   3   3     1710.45     1327.34    326.93 o 
   3   3   3      197.62      155.87     52.91 o 
   4   3   3     2725.56     2629.59     57.78 o 
   5   3   3      127.32      126.95     14.37 o 
   6   3   3      138.54      105.63     13.31 o 
   7   3   3       33.48       26.11     18.39 o 
   8   3   3      118.30      106.76     26.78 o 
  -8   4   3       43.31       64.88     19.63 o 
  -7   4   3       89.79      146.56     19.48 o 
  -6   4   3      243.53      263.61     17.67 o 
  -5   4   3      498.58      603.98     21.13 o 
  -4   4   3       53.35       52.38     11.73 o 
  -3   4   3      250.39      264.15      9.92 o 
  -2   4   3       14.76       25.10      4.36 o 
  -1   4   3      533.50      639.23     25.59 o 
   0   4   3       33.20       24.21      8.29 o 
   1   4   3      254.35      243.70     39.67 o 
   2   4   3       24.57       36.99     14.44 o 
   3   4   3     2485.72     2309.55     88.31 o 
   4   4   3       14.76       10.27      8.25 o 
   5   4   3     2294.73     2205.95     68.80 o 
   6   4   3        0.02        1.19     10.83 o 
   7   4   3      324.77      304.96     32.10 o 
   8   4   3       26.08       21.97     21.55 o 
  -8   5   3       74.74       83.27     20.81 o 
  -7   5   3       16.03       19.14     12.55 o 
  -6   5   3      836.18     1022.27     29.84 o 
  -5   5   3        8.38        5.05      8.33 o 
  -4   5   3      864.30     1037.29     26.88 o 
  -3   5   3      460.21      542.95     14.91 o 
  -2   5   3      137.68      160.81      8.33 o 
  -1   5   3        1.03        2.78      4.59 o 
   0   5   3     1165.71     1344.61     22.56 o 
   1   5   3      486.35      590.60     15.91 o 
   2   5   3     1011.29      868.30     18.35 o 
   3   5   3       24.87       32.26      9.12 o 
   4   5   3      568.71      562.90     23.47 o 
   5   5   3      191.33      189.95     17.62 o 
   6   5   3     1601.24     1358.74     40.36 o 
   7   5   3        0.44        1.54     12.42 o 
  -8   6   3        0.74       -2.56     21.17 o 
  -7   6   3      716.96      811.45     36.14 o 
  -6   6   3       55.96       90.52     16.28 o 
  -5   6   3      930.27     1171.11     36.63 o 
  -4   6   3        8.07       13.28      9.35 o 
  -3   6   3      247.99      282.92     16.38 o 
  -2   6   3        6.75       16.87      6.20 o 
  -1   6   3      792.75      841.22     19.84 o 
   0   6   3      100.48       88.67      7.35 o 
   1   6   3       10.31        5.99      5.55 o 
   2   6   3        0.10        3.25      5.69 o 
   3   6   3      635.51      568.92     22.28 o 
   4   6   3      636.25      580.91     31.98 o 
   5   6   3       65.96       51.71     13.69 o 
   6   6   3       16.32       20.90     13.30 o 
   7   6   3      273.65      234.45     21.52 o 
  -7   7   3       35.67       47.21     18.07 o 
  -6   7   3      409.75      505.03     29.42 o 
  -5   7   3       92.38       96.80     19.60 o 
  -4   7   3      120.15      125.84     18.55 o 
  -3   7   3       29.05       24.00      8.97 o 
  -2   7   3     1213.02     1332.79     26.18 o 
  -1   7   3        9.27       12.66      6.62 o 
   0   7   3      417.25      434.94     16.15 o 
   1   7   3      114.89      126.84     10.20 o 
   2   7   3     1906.64     1833.09    111.01 o 
   3   7   3        1.73       -0.52     10.75 o 
   4   7   3     1539.67     1373.01     48.19 o 
   5   7   3      268.34      284.93     29.46 o 
   6   7   3      381.31      375.60     33.56 o 
   7   7   3       30.16       33.43     17.84 o 
  -7   8   3       52.35       52.34     23.39 o 
  -6   8   3        8.16       13.44     17.99 o 
  -5   8   3      293.75      285.55     46.93 o 
  -4   8   3       44.56       34.11     14.83 o 
  -3   8   3       67.56       72.41     16.62 o 
  -2   8   3        4.20        7.58      7.14 o 
  -1   8   3        3.23        2.46      6.74 o 
   0   8   3       18.49       17.86      7.65 o 
   1   8   3      814.38      870.06     22.58 o 
   2   8   3      308.24      266.46     18.16 o 
   3   8   3     1020.44      884.29     39.43 o 
   4   8   3        3.30        2.46     14.13 o 
   5   8   3      400.68      376.85     32.30 o 
   6   8   3       12.58       23.12     20.52 o 
  -6   9   3      357.92      476.71     38.46 o 
  -5   9   3        4.74        3.09     17.58 o 
  -4   9   3     1176.97     1205.03     48.73 o 
  -3   9   3       23.04       28.33     14.77 o 
  -2   9   3     1170.88     1236.05     50.82 o 
  -1   9   3       70.39       75.37     10.93 o 
   0   9   3        8.67        4.55      8.00 o 
   1   9   3       49.19       45.55     11.99 o 
   2   9   3      355.50      349.29     27.20 o 
   3   9   3       35.11       24.50     15.86 o 
   4   9   3      791.10      614.59     38.62 o 
   5   9   3       69.32       55.09     21.90 o 
   6   9   3      235.84      191.34     30.74 o 
  -6  10   3       12.66       12.91     21.12 o 
  -5  10   3      269.85      277.92     32.14 o 
  -4  10   3       14.33       18.65     18.33 o 
  -3  10   3      701.11      669.55     37.81 o 
  -2  10   3        0.16       -2.99     13.00 o 
  -1  10   3      169.68      153.55     14.39 o 
   0  10   3       31.31       47.27     10.96 o 
   1  10   3        4.64        5.27     10.97 o 
   2  10   3       15.99       14.44     14.54 o 
   3  10   3      434.45      397.97     35.16 o 
   4  10   3      189.81      176.49     35.79 o 
   5  10   3      425.93      399.04     53.08 o 
  -5  11   3        0.03        1.02     20.43 o 
  -4  11   3      156.31      169.04     27.66 o 
  -3  11   3       80.66       79.21     22.17 o 
  -2  11   3        5.65        6.01     15.99 o 
  -1  11   3        7.96        6.86     12.06 o 
   0  11   3      767.57      753.34     31.33 o 
   1  11   3      183.57      173.13     24.17 o 
   2  11   3      546.62      477.08     35.68 o 
   3  11   3       38.80       21.36     19.05 o 
   4  11   3      231.71      219.85     30.66 o 
   5  11   3        2.17        0.39     19.44 o 
  -4  12   3       10.15       13.29     21.72 o 
  -3  12   3       78.19       60.68     22.46 o 
  -2  12   3       30.20       36.01     19.78 o 
  -1  12   3      379.92      329.10     30.71 o 
   0  12   3        1.57       -1.29     13.45 o 
   1  12   3      663.63      546.18     38.42 o 
   2  12   3        0.57       -0.56     18.08 o 
   3  12   3      198.11      134.71     27.00 o 
   4  12   3        5.71       11.59     20.32 o 
  -3  13   3       42.78       56.55     24.99 o 
  -2  13   3      106.57       74.14     24.81 o 
  -1  13   3        0.27        4.78     28.45 o 
   0  13   3      162.16      139.00     26.36 o 
   1  13   3       12.67       13.44     21.20 o 
   2  13   3       27.12       20.11     20.99 o 
  -8   0   4      175.32      216.91     43.13 o 
  -6   0   4      145.36      203.36     49.64 o 
  -4   0   4       84.03      130.84     58.51 o 
  -2   0   4      263.70      214.63    170.79 o 
   0   0   4    17914.90    19329.58    147.84 o 
   2   0   4     4461.34     4489.33     72.14 o 
   4   0   4     1146.21      969.63     68.67 o 
   6   0   4      649.09      645.36     51.83 o 
   8   0   4      132.23      137.34     41.17 o 
  -8   1   4       15.24       32.63     21.35 o 
  -7   1   4      338.47      503.39     27.57 o 
  -6   1   4       19.85       14.30      9.21 o 
  -5   1   4       57.81       70.57     27.86 o 
  -4   1   4        7.53        2.77      4.23 o 
  -3   1   4      390.60      348.38    115.39 o 
  -2   1   4        9.90       17.44      9.31 o 
  -1   1   4     1551.45     1517.26    568.89 o 
   0   1   4      540.05      611.92     16.69 o 
   1   1   4     4030.58     3993.64     82.77 o 
   2   1   4       35.61       32.35      7.14 o 
   3   1   4      167.77      154.37     10.94 o 
   4   1   4      182.04      177.84      9.99 o 
   5   1   4      495.70      491.82     22.15 o 
   6   1   4      357.24      346.86     29.70 o 
   7   1   4       96.79       71.91     21.84 o 
   8   1   4        0.43        3.08     20.20 o 
  -8   2   4      123.83      200.34     30.12 o 
  -7   2   4        8.95        1.89     12.24 o 
  -6   2   4      330.48      409.69     19.69 o 
  -5   2   4       46.69       55.58     14.95 o 
  -4   2   4     1091.71     1051.07    327.85 o 
  -3   2   4      775.32      834.46    233.27 o 
  -2   2   4      868.22      979.24    207.69 o 
  -1   2   4        7.87        5.61      4.26 o 
   0   2   4      590.17      569.19    214.00 o 
   1   2   4        0.03        2.67      5.24 o 
   2   2   4     2060.54     2051.11     34.96 o 
   3   2   4       35.80       43.20      6.44 o 
   4   2   4      996.06      944.60     22.09 o 
   5   2   4       94.81       82.70     13.03 o 
   6   2   4      184.50      164.23     17.88 o 
   7   2   4        1.44       -3.84     16.36 o 
   8   2   4      158.49      107.62     27.61 o 
  -8   3   4        3.02        5.13     15.46 o 
  -7   3   4       14.49       39.32     14.80 o 
  -6   3   4       22.74       34.49     10.52 o 
  -5   3   4      434.93      447.92    110.22 o 
  -4   3   4      744.36      657.65    143.37 o 
  -3   3   4     1732.55     1973.94    390.61 o 
  -2   3   4       99.62      108.44     26.20 o 
  -1   3   4     1293.72      963.46    796.55 o 
   0   3   4      355.87      255.28     63.80 o 
   1   3   4     3330.39     2463.15    968.24 o 
   2   3   4       31.82       18.22      6.99 o 
   3   3   4     2235.83     2034.47     35.54 o 
   4   3   4      353.07      338.09     32.32 o 
   5   3   4      883.98      861.58     29.26 o 
   6   3   4        1.24        1.77     11.15 o 
   7   3   4      162.30      136.65     25.79 o 
   8   3   4        1.21        0.46     20.76 o 
  -8   4   4      109.51      182.25     24.12 o 
  -7   4   4       14.04        5.60     13.64 o 
  -6   4   4       10.18       40.62     11.17 o 
  -5   4   4       14.29       17.09      8.97 o 
  -4   4   4       91.56       95.43     14.34 o 
  -3   4   4       26.63       25.79      6.56 o 
  -2   4   4     2277.72     2625.29    244.86 o 
  -1   4   4       62.97       48.09     13.23 o 
   0   4   4     1333.98      993.70    232.80 o 
   1   4   4     1007.07     1171.81    163.83 o 
   2   4   4     1443.15     1071.05    242.91 o 
   3   4   4       63.56       56.52      9.87 o 
   4   4   4      883.12      856.68     27.48 o 
   5   4   4        0.53        3.09      9.87 o 
   6   4   4      259.21      245.50     21.20 o 
   7   4   4       75.46       69.56     22.38 o 
  -8   5   4       38.11       43.05     23.83 o 
  -7   5   4      299.63      379.27     27.71 o 
  -6   5   4       63.85       79.06     13.50 o 
  -5   5   4      282.98      386.25     19.01 o 
  -4   5   4       52.99       68.34      9.49 o 
  -3   5   4      144.71      205.66     10.51 o 
  -2   5   4        2.01        6.74      5.36 o 
  -1   5   4      707.65      637.92     69.07 o 
   0   5   4      672.75      601.70    128.67 o 
   1   5   4     1509.51     1222.98    266.03 o 
   2   5   4        0.04        2.68      4.62 o 
   3   5   4     2186.69     2168.10     90.47 o 
   4   5   4       19.93       12.59      9.73 o 
   5   5   4       12.67       11.10     11.31 o 
   6   5   4       27.88       15.43     13.42 o 
   7   5   4      152.26      125.39     21.00 o 
  -8   6   4      167.51      201.82     32.73 o 
  -7   6   4       39.44       62.74     18.36 o 
  -6   6   4      332.10      376.58     25.63 o 
  -5   6   4        1.25       -2.32     12.50 o 
  -4   6   4      256.57      310.95     24.88 o 
  -3   6   4       28.17       17.08      8.40 o 
  -2   6   4      783.05      923.59     22.08 o 
  -1   6   4       20.79       22.23      6.80 o 
   0   6   4     1935.24     2093.03     37.12 o 
   1   6   4      147.36      146.32     10.77 o 
   2   6   4     1933.77     1804.58     65.96 o 
   3   6   4      106.23       97.51     16.39 o 
   4   6   4      254.75      246.41     24.29 o 
   5   6   4       59.85       54.21     17.32 o 
   6   6   4      228.68      184.62     27.60 o 
   7   6   4        1.41       -1.61     20.30 o 
  -7   7   4       49.73       70.14     19.51 o 
  -6   7   4       99.09      110.83     22.75 o 
  -5   7   4      107.31      138.67     21.66 o 
  -4   7   4      180.99      188.28     21.84 o 
  -3   7   4      184.09      252.21     17.61 o 
  -2   7   4       15.97       13.80      7.66 o 
  -1   7   4     2732.48     3049.66     40.39 o 
   0   7   4      127.05      131.37     11.18 o 
   1   7   4      554.47      488.21     17.56 o 
   2   7   4       24.85       18.51      9.56 o 
   3   7   4      292.84      290.24     24.83 o 
   4   7   4       48.54       25.70     14.91 o 
   5   7   4      579.63      425.50     33.44 o 
   6   7   4       15.86        9.00     19.62 o 
   7   7   4      375.06      387.53     54.09 o 
  -7   8   4       29.85       40.40     23.89 o 
  -6   8   4      221.41      283.33     31.62 o 
  -5   8   4        5.79        0.17     15.25 o 
  -4   8   4      114.09      141.27     21.42 o 
  -3   8   4        0.09        1.17     12.20 o 
  -2   8   4      419.01      437.70     18.43 o 
  -1   8   4      150.11      174.04     13.22 o 
   0   8   4      638.67      541.56     19.48 o 
   1   8   4       21.15       23.01     10.22 o 
   2   8   4      540.44      543.55     40.66 o 
   3   8   4       19.47        9.28     13.73 o 
   4   8   4      276.96      288.48     28.99 o 
   5   8   4        0.32       -1.23     16.77 o 
   6   8   4       68.54       68.33     24.28 o 
  -6   9   4        0.20       10.09     20.56 o 
  -5   9   4      388.25      389.46     34.35 o 
  -4   9   4       13.21       32.92     17.37 o 
  -3   9   4      400.96      405.86     29.86 o 
  -2   9   4        6.81        8.02     10.66 o 
  -1   9   4      546.98      525.76     21.04 o 
   0   9   4      205.03      210.07     14.94 o 
   1   9   4     1047.64     1007.21     32.74 o 
   2   9   4        0.11        3.40     13.44 o 
   3   9   4      793.95      666.56     38.50 o 
   4   9   4       39.39       45.10     20.06 o 
   5   9   4      394.19      335.70     34.68 o 
   6   9   4        0.90       -9.91     20.42 o 
  -6  10   4      102.78      120.60     27.57 o 
  -5  10   4        0.29        0.04     19.94 o 
  -4  10   4      236.19      209.97     27.86 o 
  -3  10   4      109.88      114.22     21.73 o 
  -2  10   4      219.44      247.27     33.88 o 
  -1  10   4      636.00      611.58     23.61 o 
   0  10   4      496.24      489.64     25.61 o 
   1  10   4       29.92       28.92     12.42 o 
   2  10   4      197.78      196.84     25.21 o 
   3  10   4       54.01       37.86     19.06 o 
   4  10   4      252.87      258.78     44.26 o 
   5  10   4        0.13        1.04     19.67 o 
  -5  11   4       35.30       31.58     23.20 o 
  -4  11   4       17.21       44.36     22.64 o 
  -3  11   4      215.26      208.63     28.52 o 
  -2  11   4      148.53      163.28     24.54 o 
  -1  11   4      377.23      334.79     23.81 o 
   0  11   4       15.28       26.01     13.31 o 
   1  11   4      424.68      399.22     32.41 o 
   2  11   4       53.42       24.74     18.70 o 
   3  11   4      239.45      181.99     28.68 o 
   4  11   4        6.79       11.37     20.10 o 
  -4  12   4      157.06      148.75     29.43 o 
  -3  12   4       25.33       15.02     19.82 o 
  -2  12   4      452.75      399.13     35.42 o 
  -1  12   4        2.16        2.41     26.29 o 
   0  12   4      505.53      535.62     31.11 o 
   1  12   4       18.47       10.30     19.53 o 
   2  12   4      300.80      265.02     31.78 o 
   3  12   4       11.14       12.70     20.59 o 
  -2  13   4       48.24       62.42     24.52 o 
  -1  13   4      108.73       83.55     35.39 o 
   0  13   4        7.25       23.43     31.07 o 
   1  13   4      407.73      370.24     59.42 o 
  -7   0   5      181.72      211.33     62.18 o 
  -5   0   5       70.49       42.99     23.51 o 
  -3   0   5       86.16       55.20     27.09 o 
  -1   0   5        3.78       22.87     10.91 o 
   1   0   5     1352.28     1291.14     48.79 o 
   3   0   5      128.06      157.49     20.46 o 
   5   0   5      574.28      678.85     32.06 o 
   7   0   5      408.73      319.06     48.16 o 
  -8   1   5      378.35      624.06     44.45 o 
  -7   1   5        0.11       -4.99     12.95 o 
  -6   1   5      160.65      181.82     71.27 o 
  -5   1   5       44.67       44.20     19.67 o 
  -4   1   5      884.09      863.29    275.12 o 
  -3   1   5      112.21       91.47     47.84 o 
  -2   1   5     2581.76     2447.63    895.52 o 
  -1   1   5        7.53        1.27      5.66 o 
   0   1   5     3282.16     3707.48     48.85 o 
   1   1   5      213.40      258.48     15.60 o 
   2   1   5     3079.79     3433.78     76.13 o 
   3   1   5       35.67       31.91      7.69 o 
   4   1   5      577.44      525.91     20.58 o 
   5   1   5       23.60       21.96     12.85 o 
   6   1   5      410.58      394.07     32.07 o 
   7   1   5        1.88        0.18     17.30 o 
  -8   2   5        0.86        1.10     19.14 o 
  -7   2   5      302.91      485.30     28.45 o 
  -6   2   5       21.98       10.27      8.34 o 
  -5   2   5      248.92      197.37     70.97 o 
  -4   2   5      239.54      252.69     86.02 o 
  -3   2   5     1208.66     1108.11    285.64 o 
  -2   2   5     1931.10     1909.56    709.84 o 
  -1   2   5      437.46      372.03     93.92 o 
   0   2   5      211.13      125.21    108.66 o 
   1   2   5     2636.65     2836.55     45.16 o 
   2   2   5        7.07        8.90      6.01 o 
   3   2   5     1078.19     1117.21     25.53 o 
   4   2   5      167.57      168.38     19.30 o 
   5   2   5      101.82      105.46     14.20 o 
   6   2   5       16.53       31.47     24.08 o 
   7   2   5        4.16        2.20     17.87 o 
  -8   3   5        4.16       20.83     17.67 o 
  -7   3   5       56.99      111.26     18.91 o 
  -6   3   5      485.38      643.11     27.78 o 
  -5   3   5        9.99        0.82      6.98 o 
  -4   3   5      396.88      284.49    135.16 o 
  -3   3   5        1.95       19.22      6.32 o 
  -2   3   5      124.59       57.51     29.33 o 
  -1   3   5       12.65       18.11      9.85 o 
   0   3   5     1186.21      981.01    379.58 o 
   1   3   5      414.69      373.08    153.46 o 
   2   3   5     1220.49      876.94    349.22 o 
   3   3   5       32.36       27.33      8.30 o 
   4   3   5     1725.80     1770.69     50.43 o 
   5   3   5        4.02        2.16     10.00 o 
   6   3   5      316.06      287.70     28.18 o 
   7   3   5        4.80       17.13     19.72 o 
  -8   4   5       29.08       36.46     22.41 o 
  -7   4   5       81.62      143.27     20.25 o 
  -6   4   5       83.74       94.54     13.79 o 
  -5   4   5      547.07      685.41    159.70 o 
  -4   4   5        6.30        7.25      7.13 o 
  -3   4   5      497.07      357.02     78.26 o 
  -2   4   5      422.06      401.06     98.28 o 
  -1   4   5     1464.43     1283.10    477.18 o 
   0   4   5      320.44      259.64     68.71 o 
   1   4   5      494.66      450.19     66.12 o 
   2   4   5      165.99      132.65     37.94 o 
   3   4   5      507.76      564.69     21.89 o 
   4   4   5       49.51       66.44     12.42 o 
   5   4   5     1069.87     1040.87     34.10 o 
   6   4   5        1.06        1.53     12.70 o 
   7   4   5      364.97      276.00     33.34 o 
  -8   5   5      124.77      186.92     31.46 o 
  -7   5   5        0.46       -3.41     14.47 o 
  -6   5   5      287.14      408.40     25.65 o 
  -5   5   5        1.00        0.05     12.80 o 
  -4   5   5      357.56      413.65     24.97 o 
  -3   5   5        0.03        7.37      6.62 o 
  -2   5   5      853.52      917.66    121.61 o 
  -1   5   5       86.59       52.13     17.23 o 
   0   5   5     1138.38      902.74    215.89 o 
   1   5   5      299.11      241.78     65.27 o 
   2   5   5      860.65      747.84     31.63 o 
   3   5   5      527.02      513.16     29.07 o 
   4   5   5      184.05      219.50     23.10 o 
   5   5   5        1.44       -1.59     13.00 o 
   6   5   5      133.99      128.85     23.97 o 
  -7   6   5      221.90      249.34     30.39 o 
  -6   6   5        1.18        1.73     15.87 o 
  -5   6   5      339.84      410.92     30.59 o 
  -4   6   5       65.93       67.69     12.53 o 
  -3   6   5       18.02       24.66      9.74 o 
  -2   6   5       18.13       20.97      7.59 o 
  -1   6   5     2576.82     2917.30     45.95 o 
   0   6   5       77.93       96.60     11.45 o 
   1   6   5     1427.93     1445.32     34.83 o 
   2   6   5       14.59        9.47     10.60 o 
   3   6   5     1107.01     1106.81     42.26 o 
   4   6   5       52.21       61.62     17.10 o 
   5   6   5      212.96      156.11     24.01 o 
   6   6   5        7.27        9.09     18.05 o 
   7   6   5      122.54      110.67     27.65 o 
  -7   7   5       56.06       62.10     24.39 o 
  -6   7   5      201.14      299.44     31.59 o 
  -5   7   5       14.84       26.57     16.60 o 
  -4   7   5       54.44       59.93     17.36 o 
  -3   7   5        0.33        1.61      9.15 o 
  -2   7   5      172.27      187.68     13.55 o 
  -1   7   5       60.75       71.04      9.98 o 
   0   7   5      452.43      492.63     19.10 o 
   1   7   5      118.72      136.27     14.62 o 
   2   7   5      415.37      421.49     21.65 o 
   3   7   5      388.38      399.95     28.32 o 
   4   7   5      274.87      295.78     28.05 o 
   5   7   5        3.79        9.92     17.49 o 
   6   7   5      167.26      148.01     29.41 o 
  -7   8   5       83.04      140.85     28.96 o 
  -6   8   5       22.95       31.78     21.34 o 
  -5   8   5      419.16      496.22     35.67 o 
  -4   8   5       61.97      112.96     20.56 o 
  -3   8   5      774.84      894.46     27.41 o 
  -2   8   5        3.01        0.87      8.05 o 
  -1   8   5      131.55      148.47     13.15 o 
   0   8   5        0.04        0.41      7.58 o 
   1   8   5      635.90      633.18     26.38 o 
   2   8   5        2.75       -2.17     12.25 o 
   3   8   5     1531.62     1440.52     52.03 o 
   4   8   5      138.14      145.01     23.39 o 
   5   8   5      239.48      199.54     30.06 o 
   6   8   5       47.19       26.80     22.74 o 
  -6   9   5       57.90       60.78     23.70 o 
  -5   9   5       11.90        8.92     18.67 o 
  -4   9   5      260.87      222.41     27.96 o 
  -3   9   5       41.57       55.05     18.46 o 
  -2   9   5      457.89      479.69     25.42 o 
  -1   9   5        3.44        3.87      8.76 o 
   0   9   5       52.77       55.46     11.11 o 
   1   9   5        0.10        4.26     10.57 o 
   2   9   5      148.31      170.46     23.85 o 
   3   9   5       60.16       59.74     20.14 o 
   4   9   5      417.66      322.90     32.65 o 
   5   9   5        9.40       12.63     20.92 o 
  -5  10   5      158.93      173.74     30.08 o 
  -4  10   5        0.88       -2.90     17.49 o 
  -3  10   5      394.53      487.43     35.63 o 
  -2  10   5       79.84      102.43     16.38 o 
  -1  10   5      517.18      592.53     24.32 o 
   0  10   5        0.01        0.34     11.39 o 
   1  10   5      409.96      498.92     27.52 o 
   2  10   5       82.17       97.52     32.90 o 
   3  10   5      194.33      222.14     29.64 o 
   4  10   5        8.28       11.64     19.44 o 
   5  10   5      196.91      138.11     28.30 o 
  -5  11   5        0.04       -3.18     21.98 o 
  -4  11   5      202.45      216.45     31.43 o 
  -3  11   5        8.20       10.40     18.40 o 
  -2  11   5       36.62       42.27     20.08 o 
  -1  11   5        0.78        5.34     16.34 o 
   0  11   5      288.09      304.23     24.54 o 
   1  11   5        1.68        8.23     17.88 o 
   2  11   5      604.93      577.18     46.27 o 
   3  11   5        4.07        8.72     20.36 o 
   4  11   5      174.58      161.57     29.88 o 
  -3  12   5        8.45        9.74     21.00 o 
  -2  12   5        1.26        2.29     19.43 o 
  -1  12   5      130.25      131.09     26.64 o 
   0  12   5       13.46        6.94     16.15 o 
   1  12   5      215.44      189.39     28.36 o 
   2  12   5       11.01       16.18     21.13 o 
  -1  13   5       10.69        3.27     30.21 o 
   0  13   5      370.85      283.82     49.21 o 
  -8   0   6      183.01      312.68     50.52 o 
  -6   0   6      235.50      233.54    191.53 o 
  -4   0   6      304.21      410.18    329.37 o 
  -2   0   6       45.44       14.48     13.07 o 
   0   0   6      797.38      927.98     40.87 o 
   2   0   6     1559.03     1950.80     42.74 o 
   4   0   6        9.59        3.25     10.91 o 
   6   0   6      226.87      238.58     39.71 o 
  -8   1   6        3.08        3.12     20.77 o 
  -7   1   6      179.71      220.77     27.79 o 
  -6   1   6       13.32        4.03      9.68 o 
  -5   1   6      107.66       67.54     28.95 o 
  -4   1   6        3.73       -0.05      6.31 o 
  -3   1   6      628.38      435.31    323.18 o 
  -2   1   6      858.33      710.27    586.42 o 
  -1   1   6     3044.64     2422.47   1268.45 o 
   0   1   6       51.82       43.85     15.02 o 
   1   1   6     1476.99     1682.61     32.47 o 
   2   1   6      371.78      404.55     20.84 o 
   3   1   6       28.23       33.21      8.72 o 
   4   1   6        0.25        0.15      8.49 o 
   5   1   6      350.86      377.45     28.45 o 
   6   1   6        0.95        4.40     14.96 o 
   7   1   6      139.06      104.39     25.95 o 
  -8   2   6        4.74       13.42     17.77 o 
  -7   2   6      120.42      162.09     21.02 o 
  -6   2   6      139.83      141.53     44.87 o 
  -5   2   6       11.23       13.23      7.68 o 
  -4   2   6     1094.98     1006.11    433.74 o 
  -3   2   6        6.47       12.13      7.56 o 
  -2   2   6     5245.68     5177.74   1893.88 o 
  -1   2   6       62.83       65.51     67.34 o 
   0   2   6     2576.83     2302.11    900.51 o 
   1   2   6      139.04      167.49     15.32 o 
   2   2   6       36.93       43.93      9.05 o 
   3   2   6      263.97      257.76     15.92 o 
   4   2   6      239.02      215.38     16.87 o 
   5   2   6       82.37       85.21     14.43 o 
   6   2   6      121.37      157.60     35.39 o 
   7   2   6        7.16        8.01     19.85 o 
  -8   3   6        0.93       -3.94     16.76 o 
  -7   3   6        4.05       -0.28     14.37 o 
  -6   3   6       60.42       98.43     13.98 o 
  -5   3   6      293.95      259.81    121.36 o 
  -4   3   6        0.35        0.30      6.99 o 
  -3   3   6     2172.10     2289.83    827.04 o 
  -2   3   6       39.32       17.33      8.19 o 
  -1   3   6      137.91      104.78     32.45 o 
   0   3   6        8.46       -0.25      8.70 o 
   1   3   6      510.76      487.51    198.06 o 
   2   3   6      104.73      110.34     29.85 o 
   3   3   6      249.01      267.22     17.21 o 
   4   3   6       66.16       62.02     12.33 o 
   5   3   6       28.41       28.58     12.54 o 
   6   3   6       38.49       40.18     19.56 o 
   7   3   6      169.04      126.02     27.56 o 
  -8   4   6       94.37      150.54     29.15 o 
  -7   4   6       24.07       26.05     20.70 o 
  -6   4   6       59.28       67.87     21.16 o 
  -5   4   6       24.83       25.22     11.97 o 
  -4   4   6      224.63      212.57     88.11 o 
  -3   4   6       15.45       11.87      8.47 o 
  -2   4   6      601.38      666.22    162.96 o 
  -1   4   6       24.04       22.66      7.64 o 
   0   4   6      522.44      550.65    134.66 o 
   1   4   6       21.47       13.92      8.72 o 
   2   4   6      928.48      754.49    301.47 o 
   3   4   6      173.97      222.45     38.68 o 
   4   4   6      397.79      419.75     28.93 o 
   5   4   6      332.12      365.81     29.91 o 
   6   4   6      177.49      134.27     36.19 o 
  -7   5   6       92.61       97.47     24.85 o 
  -6   5   6       13.45       15.75     17.02 o 
  -5   5   6      315.45      494.80     43.43 o 
  -4   5   6       30.75       49.28     11.99 o 
  -3   5   6      430.28      558.40    122.48 o 
  -2   5   6        7.05       13.07      6.91 o 
  -1   5   6     2355.84     2418.02    896.01 o 
   0   5   6       65.15       52.48     19.33 o 
   1   5   6      508.79      416.23    104.74 o 
   2   5   6      271.42      281.77     22.87 o 
   3   5   6      806.33      855.16     37.42 o 
   4   5   6      163.48      135.72     20.31 o 
   5   5   6      121.87      102.53     21.22 o 
   6   5   6        4.04       12.22     19.04 o 
  -7   6   6        0.14      -11.19     19.40 o 
  -6   6   6       59.48       64.14     21.50 o 
  -5   6   6        0.26        0.84     14.31 o 
  -4   6   6      403.36      562.73     31.04 o 
  -3   6   6       67.81       92.84     13.44 o 
  -2   6   6     1092.40     1357.84     39.81 o 
  -1   6   6        3.90        4.62      7.29 o 
   0   6   6     1023.06      941.78    219.68 o 
   1   6   6       18.79        6.09      7.38 o 
   2   6   6      142.42      162.31     20.01 o 
   3   6   6       42.97       36.20     14.59 o 
   4   6   6       51.59       48.89     17.25 o 
   5   6   6        3.70       -0.57     16.18 o 
   6   6   6       56.72       40.48     21.80 o 
  -7   7   6       49.28       48.19     23.68 o 
  -6   7   6        2.25        7.81     18.62 o 
  -5   7   6      147.80      236.81     27.54 o 
  -4   7   6        0.87        4.61     14.56 o 
  -3   7   6      260.97      363.82     19.80 o 
  -2   7   6      174.30      200.04     14.53 o 
  -1   7   6     1625.81     2189.12     44.68 o 
   0   7   6       41.68       44.88      9.54 o 
   1   7   6      714.34      777.28     29.01 o 
   2   7   6       12.25        2.83     11.99 o 
   3   7   6       72.45       76.41     18.78 o 
   4   7   6       25.43       32.55     17.71 o 
   5   7   6       88.73       71.31     22.09 o 
   6   7   6       12.55        8.38     21.98 o 
  -6   8   6      159.22      189.99     29.09 o 
  -5   8   6      128.75      180.84     27.70 o 
  -4   8   6      106.24      156.54     23.41 o 
  -3   8   6       21.78       42.04     12.72 o 
  -2   8   6      232.46      359.98     22.41 o 
  -1   8   6       82.56       77.95     13.48 o 
   0   8   6      540.27      685.78     39.99 o 
   1   8   6       28.19       34.15     12.34 o 
   2   8   6      182.82      206.58     24.27 o 
   3   8   6       14.12       15.62     16.06 o 
   4   8   6      658.86      621.42     40.97 o 
   5   8   6        7.66       16.79     19.51 o 
  -6   9   6       33.31       58.39     24.47 o 
  -5   9   6      215.30      287.82     33.66 o 
  -4   9   6       15.73       20.56     19.30 o 
  -3   9   6      396.40      501.09     34.60 o 
  -2   9   6      181.22      275.88     22.17 o 
  -1   9   6      359.59      469.94     21.99 o 
   0   9   6      262.07      325.23     22.99 o 
   1   9   6      191.23      226.39     20.60 o 
   2   9   6       12.36        4.55     14.47 o 
   3   9   6       75.32       72.94     21.16 o 
   4   9   6        9.76        5.59     17.57 o 
   5   9   6      140.53      152.30     29.38 o 
  -5  10   6       16.60       13.97     22.50 o 
  -4  10   6      316.95      371.83     36.20 o 
  -3  10   6       19.53       21.40     18.32 o 
  -2  10   6      435.22      505.75     28.64 o 
  -1  10   6       16.54       11.53     11.06 o 
   0  10   6      449.27      513.26     28.72 o 
   1  10   6       15.52       21.69     13.79 o 
   2  10   6      240.69      235.47     29.64 o 
   3  10   6       41.43       27.17     20.85 o 
   4  10   6       66.01       64.57     24.66 o 
  -4  11   6        0.75        3.39     20.94 o 
  -3  11   6      164.34      284.98     32.31 o 
  -2  11   6      129.34      168.90     26.37 o 
  -1  11   6      276.58      340.56     36.37 o 
   0  11   6       15.09        5.95     14.85 o 
   1  11   6      223.39      276.62     31.28 o 
   2  11   6        0.60       -0.68     18.20 o 
   3  11   6      163.98      115.13     25.93 o 
  -3  12   6       22.70       21.24     22.56 o 
  -2  12   6      232.51      304.36     34.17 o 
  -1  12   6        3.81        7.60     20.99 o 
   0  12   6      241.26      258.24     26.26 o 
   1  12   6      168.55      175.28     29.80 o 
   2  12   6      114.64      108.61     26.91 o 
  -7   0   7      201.91      247.25    214.98 o 
  -5   0   7      144.81      155.35    142.01 o 
  -3   0   7      790.69        2.26     11.56 o 
  -1   0   7      708.87     1038.87     48.66 o 
   1   0   7      947.43     1116.54     48.96 o 
   3   0   7      571.64      653.64     30.16 o 
   5   0   7      158.27      175.54     30.56 o 
   7   0   7      231.55      260.20     49.11 o 
  -8   1   7      164.01      262.11     34.79 o 
  -7   1   7       22.94        7.54     13.47 o 
  -6   1   7      138.19      137.87     69.25 o 
  -5   1   7       64.92       38.98     25.08 o 
  -4   1   7      167.81      123.55    102.42 o 
  -3   1   7        0.03       -0.73      8.59 o 
  -2   1   7      333.35      223.09    186.68 o 
  -1   1   7      300.91      229.19     98.43 o 
   0   1   7      100.18       87.96     13.30 o 
   1   1   7        0.10        3.03      8.35 o 
   2   1   7      266.02      369.87     19.59 o 
   3   1   7        4.32       12.60      8.92 o 
   4   1   7       68.58       43.53     14.66 o 
   5   1   7       36.84       29.74     15.39 o 
   6   1   7      309.84      291.97     44.39 o 
   7   1   7        0.05        0.80     20.50 o 
  -8   2   7        8.24        5.13     18.54 o 
  -7   2   7      197.82      445.47     36.99 o 
  -6   2   7        0.84        3.45     10.46 o 
  -5   2   7      579.78      601.62    267.41 o 
  -4   2   7       99.18       47.19     44.70 o 
  -3   2   7      873.53      795.45    301.22 o 
  -2   2   7      466.95      490.32    196.04 o 
  -1   2   7       49.25       19.37     25.34 o 
   0   2   7       36.73       72.32     46.46 o 
   1   2   7      292.76      450.86     43.11 o 
   2   2   7       90.79       98.99     15.01 o 
   3   2   7      495.60      569.97     56.55 o 
   4   2   7        2.15        8.29     12.58 o 
   5   2   7      654.48      657.63     52.88 o 
   6   2   7        0.00        0.55     23.83 o 
   7   2   7      151.59       98.55     31.57 o 
  -8   3   7       10.98       45.64     25.10 o 
  -7   3   7       22.41        3.89     18.46 o 
  -6   3   7      384.77      473.79    358.40 o 
  -5   3   7        2.31       -2.92     10.10 o 
  -4   3   7      766.31      606.99    408.38 o 
  -3   3   7       27.89       24.25     14.39 o 
  -2   3   7      340.88      404.38    160.90 o 
  -1   3   7       25.57       24.08     10.87 o 
   0   3   7       29.31       24.46     21.69 o 
   1   3   7      100.28       66.61     69.57 o 
   2   3   7      261.60      262.42     76.39 o 
   3   3   7        0.05        4.86     11.75 o 
   4   3   7      847.32      907.19     33.03 o 
   5   3   7       54.80       79.80     19.73 o 
   6   3   7      116.89      103.25     33.53 o 
  -7   4   7       70.18      100.89     38.00 o 
  -6   4   7       11.59       15.87     17.29 o 
  -5   4   7      133.85      138.56    101.05 o 
  -4   4   7       12.71        6.30      9.65 o 
  -3   4   7      108.38      116.06     51.89 o 
  -2   4   7       20.24       55.52     29.30 o 
  -1   4   7      564.61      578.76    163.83 o 
   0   4   7       34.53       15.75     18.37 o 
   1   4   7      124.82      113.42     51.85 o 
   2   4   7       98.32      113.32     17.25 o 
   3   4   7      158.97      176.74     21.41 o 
   4   4   7       47.24       34.69     15.59 o 
   5   4   7      377.49      362.99     31.82 o 
   6   4   7       13.50       17.90     30.71 o 
  -7   5   7        6.51       10.80     21.19 o 
  -6   5   7      166.19      262.87     30.64 o 
  -5   5   7        1.35        2.21     11.34 o 
  -4   5   7      275.84      343.44    110.03 o 
  -3   5   7        9.79       10.25      9.92 o 
  -2   5   7      297.20      338.82     60.53 o 
  -1   5   7        2.11        4.50      7.12 o 
   0   5   7      567.69      690.49    166.19 o 
   1   5   7       17.55       20.66     12.56 o 
   2   5   7      147.27      154.91     20.43 o 
   3   5   7        3.44        7.84     12.55 o 
   4   5   7      201.91      273.24     27.86 o 
   5   5   7       17.35       13.97     18.38 o 
   6   5   7      298.17      280.89     33.21 o 
  -7   6   7      158.61      242.84     33.40 o 
  -6   6   7       11.91       11.19     19.81 o 
  -5   6   7      506.44      940.19     63.44 o 
  -4   6   7        1.04        0.84     10.73 o 
  -3   6   7      125.17      170.01     33.35 o 
  -2   6   7       55.72       60.75     15.48 o 
  -1   6   7      604.19      657.01    252.21 o 
   0   6   7       19.41       17.21      8.57 o 
   1   6   7      160.84      153.71     20.22 o 
   2   6   7       64.45       89.79     17.86 o 
   3   6   7      241.20      305.26     27.98 o 
   4   6   7      122.57      115.85     22.86 o 
   5   6   7      131.65      126.37     27.55 o 
   6   6   7       15.27       13.58     22.29 o 
  -6   7   7      158.94      269.54     32.44 o 
  -5   7   7        0.89       -0.46     17.95 o 
  -4   7   7      117.72      246.13     21.85 o 
  -3   7   7        9.34       19.11     11.75 o 
  -2   7   7      125.10      189.89     15.73 o 
  -1   7   7        7.97       11.38      8.92 o 
   0   7   7      241.38      300.74     53.35 o 
   1   7   7        6.10       24.39     11.98 o 
   2   7   7      358.78      370.16     28.97 o 
   3   7   7       36.42       51.57     19.07 o 
   4   7   7      388.36      395.04     35.01 o 
   5   7   7       32.79       21.65     21.31 o 
  -6   8   7       44.83       43.94     23.87 o 
  -5   8   7       89.67      197.78     36.17 o 
  -4   8   7        1.37        5.69     16.05 o 
  -3   8   7      219.37      312.66     23.20 o 
  -2   8   7       32.43       32.11     11.30 o 
  -1   8   7        1.73        8.58      9.81 o 
   0   8   7        1.40        3.23     11.17 o 
   1   8   7       33.84       39.88     13.88 o 
   2   8   7      230.10      238.78     27.19 o 
   3   8   7      308.14      322.10     32.27 o 
   4   8   7        0.16        1.59     17.92 o 
   5   8   7      117.59      102.96     27.21 o 
  -5   9   7        0.85        3.68     20.95 o 
  -4   9   7      423.40      579.39     33.14 o 
  -3   9   7        5.10        7.58     13.69 o 
  -2   9   7      473.65      650.71     31.09 o 
  -1   9   7        6.99        6.37     11.01 o 
   0   9   7      214.34      287.04     23.29 o 
   1   9   7        2.89        1.34     12.60 o 
   2   9   7      175.48      206.28     27.59 o 
   3   9   7        2.89       -0.05     17.89 o 
   4   9   7      244.88      221.30     31.83 o 
  -4  10   7        0.25       -0.32     19.71 o 
  -3  10   7      201.95      260.60     31.70 o 
  -2  10   7       23.43       27.34     15.53 o 
  -1  10   7      108.77      120.49     19.34 o 
   0  10   7        0.84       14.94     14.79 o 
   1  10   7      115.54      134.89     19.77 o 
   2  10   7        0.95        1.92     17.92 o 
   3  10   7      139.56      122.53     26.71 o 
  -3  11   7        5.06        4.53     20.53 o 
  -2  11   7       26.36       69.12     23.11 o 
  -1  11   7        1.40       -1.19     19.68 o 
   0  11   7       32.27       22.17     16.40 o 
   1  11   7        0.12        0.82     18.71 o 
   2  11   7      203.06      193.32     30.09 o 
  -1  12   7      157.69      168.94     30.12 o 
   0  12   7       10.94        3.31     17.93 o 
  -6   0   8      139.25        2.87     22.77 o 
  -4   0   8       69.80       -1.46     15.63 o 
  -2   0   8      357.43      152.32     25.69 o 
   0   0   8       25.02       29.86     16.99 o 
   2   0   8      183.48      234.31     28.85 o 
   4   0   8      349.97      334.19     38.81 o 
   6   0   8      275.56      276.68     47.40 o 
  -7   1   8      155.13      187.58    139.48 o 
  -6   1   8        3.96        1.24     15.88 o 
  -5   1   8      188.72        2.26     12.38 o 
  -4   1   8       28.75        0.66     11.43 o 
  -3   1   8      142.42        5.48     10.24 o 
  -2   1   8        3.10        6.91      9.46 o 
  -1   1   8      497.65      502.24    254.59 o 
   0   1   8       46.13       74.30     14.45 o 
   1   1   8      607.49      820.21     28.07 o 
   2   1   8       73.18       93.33     14.75 o 
   3   1   8      109.34       99.48     13.37 o 
   4   1   8       16.32       15.84     13.70 o 
   5   1   8      264.13      287.39     40.06 o 
   6   1   8       63.47       35.24     29.61 o 
  -7   2   8       24.94        1.26     30.71 o 
  -6   2   8       83.77       58.52     49.99 o 
  -5   2   8        0.00        4.02     10.88 o 
  -4   2   8      228.46      170.21    140.43 o 
  -3   2   8      102.42       41.30     47.83 o 
  -2   2   8      298.09      203.40    187.38 o 
  -1   2   8       79.53       56.55     60.07 o 
   0   2   8      420.09      455.66    155.85 o 
   1   2   8        1.95        7.24     10.18 o 
   2   2   8      309.86      405.37     59.61 o 
   3   2   8       36.87       36.57     14.78 o 
   4   2   8      104.35       82.77     18.80 o 
   5   2   8        8.75       -1.41     15.34 o 
  -7   3   8       10.07       32.52     32.62 o 
  -6   3   8        3.66        3.70     13.74 o 
  -5   3   8       75.95       72.71     62.20 o 
  -4   3   8        0.21       -0.68      9.93 o 
  -3   3   8      953.32     1172.35    431.76 o 
  -2   3   8        1.66       -0.13      8.35 o 
  -1   3   8      174.36      191.51    163.40 o 
   0   3   8        0.24        1.78      9.46 o 
   1   3   8       97.77      101.55     50.43 o 
   2   3   8       14.42       21.06     10.47 o 
   3   3   8      802.62      923.70     40.49 o 
   4   3   8      120.73      149.86     22.64 o 
   5   3   8      253.47      248.83     41.22 o 
   6   3   8       32.66       15.13     30.56 o 
  -7   4   8        1.89      -10.31     28.40 o 
  -6   4   8       78.15      173.11     69.02 o 
  -5   4   8        1.38        4.70     12.34 o 
  -4   4   8      295.50      431.96    177.22 o 
  -3   4   8      107.98      122.62     58.13 o 
  -2   4   8      197.06      250.65    109.88 o 
  -1   4   8        1.16        0.48     10.02 o 
   0   4   8       27.40       24.35     17.05 o 
   1   4   8        0.23       -2.03      8.34 o 
   2   4   8      111.34      125.96     19.20 o 
   3   4   8       73.30       95.79     19.30 o 
   4   4   8      225.79      237.78     27.13 o 
   5   4   8        0.06        1.55     18.77 o 
   6   4   8      165.00      131.56     39.81 o 
  -7   5   8       41.77       69.30     26.94 o 
  -6   5   8        0.37       -3.45     18.31 o 
  -5   5   8      238.19      295.55    169.57 o 
  -4   5   8        0.12        3.16     11.49 o 
  -3   5   8      114.36      167.26     77.25 o 
  -2   5   8        3.86       -0.57      9.47 o 
  -1   5   8      146.35      153.73     42.08 o 
   0   5   8       25.83       13.46      9.40 o 
   1   5   8      189.69      157.31     70.46 o 
   2   5   8        0.06        4.23     13.19 o 
   3   5   8      167.76      181.82     23.96 o 
   4   5   8        3.74        2.35     16.98 o 
   5   5   8       82.77      114.18     25.67 o 
  -6   6   8       38.36       84.88     25.83 o 
  -5   6   8        0.81        2.84     17.72 o 
  -4   6   8      102.04      226.55     56.43 o 
  -3   6   8       22.46       38.80     11.12 o 
  -2   6   8      399.39      521.47    124.09 o 
  -1   6   8        2.42        2.68      8.17 o 
   0   6   8      726.02      804.51    188.70 o 
   1   6   8        1.53        2.31     12.53 o 
   2   6   8      648.92      619.90     37.00 o 
   3   6   8        6.21        9.75     16.47 o 
   4   6   8      190.81      271.43     31.15 o 
   5   6   8        2.44        7.73     20.05 o 
  -6   7   8       13.54       23.72     22.01 o 
  -5   7   8       40.48      125.42     26.91 o 
  -4   7   8       33.91       36.54     14.95 o 
  -3   7   8       21.60       29.51     13.75 o 
  -2   7   8       88.92       88.23     16.85 o 
  -1   7   8      379.80      490.63    110.95 o 
   0   7   8        4.31        0.29      9.55 o 
   1   7   8      112.30      100.29     20.15 o 
   2   7   8      170.52      176.66     25.53 o 
   3   7   8        9.98       17.75     17.98 o 
   4   7   8        0.46        1.84     19.29 o 
   5   7   8       48.31       54.41     25.01 o 
  -5   8   8       22.47       25.00     22.64 o 
  -4   8   8      231.32      398.90     35.68 o 
  -3   8   8        0.10        2.35     13.36 o 
  -2   8   8      100.09      140.90     15.97 o 
  -1   8   8       18.74       25.93     13.43 o 
   0   8   8      174.41      277.85     23.33 o 
   1   8   8        5.28       17.03     16.69 o 
   2   8   8       10.52        5.49     16.49 o 
   3   8   8        5.30       14.92     19.42 o 
   4   8   8      214.99      235.10     31.70 o 
  -5   9   8      115.16      207.21     33.41 o 
  -4   9   8        4.56       19.16     21.85 o 
  -3   9   8      191.74      217.74     23.09 o 
  -2   9   8       68.70       85.26     18.45 o 
  -1   9   8      108.76      160.46     17.65 o 
   0   9   8        3.06        2.31     14.24 o 
   1   9   8      134.18      159.65     21.46 o 
   2   9   8       47.18       44.14     21.18 o 
   3   9   8      226.31      241.82     31.46 o 
  -4  10   8       92.94      128.84     28.21 o 
  -3  10   8        0.60        5.38     16.67 o 
  -2  10   8      155.41      229.70     44.33 o 
  -1  10   8       11.17       13.90     16.21 o 
   0  10   8      124.34      140.41     21.28 o 
   1  10   8       13.90        9.89     18.96 o 
   2  10   8      146.28      169.13     28.76 o 
  -2  11   8        3.32       -3.61     19.21 o 
  -1  11   8      125.13      160.47     29.17 o 
   0  11   8       13.46       36.05     18.51 o 
   1  11   8       80.25       92.50     26.52 o 
  -7   0   9       96.50        9.05     32.07 o 
  -5   0   9       33.51        1.56     20.61 o 
  -3   0   9        1.04        0.96     14.98 o 
  -1   0   9       29.29       20.81     18.50 o 
   1   0   9      229.10      313.93     34.59 o 
   3   0   9      137.29      165.24     28.96 o 
  -7   1   9        0.73        3.61     21.74 o 
  -6   1   9       94.53        3.18     17.88 o 
  -5   1   9       29.79       -0.17     14.79 o 
  -4   1   9       41.36        0.08     11.43 o 
  -3   1   9       23.15       -0.03     11.06 o 
  -2   1   9      157.95      174.25    156.11 o 
  -1   1   9       15.12       16.70     12.17 o 
   0   1   9      291.40      362.87     24.88 o 
   1   1   9       12.00       21.23     12.85 o 
   2   1   9      790.51     1162.59     35.16 o 
   3   1   9        1.76        9.98     18.74 o 
   4   1   9      134.10      137.84     32.02 o 
   5   1   9        0.85       -6.43     24.88 o 
  -7   2   9       45.72       -0.55     31.27 o 
  -6   2   9        3.05        4.74     18.47 o 
  -5   2   9       90.05        0.52     15.28 o 
  -4   2   9       86.76        2.04     12.64 o 
  -3   2   9      346.79      223.40    190.52 o 
  -2   2   9      126.26       96.93     97.22 o 
  -1   2   9      152.11       93.41     91.24 o 
   0   2   9        5.19        8.75     11.58 o 
   1   2   9      396.63      465.84     33.71 o 
   2   2   9       63.02       63.46     15.63 o 
   3   2   9      631.53      805.84     39.16 o 
   4   2   9       28.26       39.71     17.41 o 
   5   2   9      142.60      166.04     38.86 o 
  -7   3   9        2.00      -10.26     30.61 o 
  -6   3   9       83.06       93.89     72.97 o 
  -5   3   9       22.84       13.70     14.38 o 
  -4   3   9      169.61       71.63     60.24 o 
  -3   3   9       55.89       24.50     26.97 o 
  -2   3   9       24.92        8.53     12.14 o 
  -1   3   9       56.55       52.89     58.21 o 
   0   3   9       53.45       72.18     45.32 o 
   1   3   9       92.22      107.65     49.27 o 
   2   3   9      102.35      113.33     18.92 o 
   3   3   9        4.63       17.95     20.91 o 
   4   3   9      649.06      797.03     80.10 o 
   5   3   9        0.04        1.11     26.89 o 
  -7   4   9       95.68      139.35     42.03 o 
  -6   4   9        1.63        3.68     15.98 o 
  -5   4   9      130.57      114.57     99.19 o 
  -4   4   9        4.39        1.85     11.24 o 
  -3   4   9        9.53        9.15     11.22 o 
  -2   4   9       83.38       36.51     44.56 o 
  -1   4   9       98.45      102.24     58.40 o 
   0   4   9       53.54       39.80     27.21 o 
   1   4   9      185.06      243.76     87.37 o 
   2   4   9        0.26        7.94     20.26 o 
   3   4   9      175.59      255.40     28.27 o 
   4   4   9       43.23       71.38     22.12 o 
   5   4   9      171.50      210.63     30.64 o 
  -6   5   9       55.83      111.87     36.27 o 
  -5   5   9        0.14       -0.13     14.09 o 
  -4   5   9       45.00       69.84     38.36 o 
  -3   5   9       67.68       43.21     26.75 o 
  -2   5   9      157.24      143.10     68.09 o 
  -1   5   9        2.60       -0.60      9.63 o 
   0   5   9      358.11      338.29    126.19 o 
   1   5   9       36.77       39.81     16.06 o 
   2   5   9      408.90      497.05     34.44 o 
   3   5   9       89.48      111.46     23.21 o 
   4   5   9      165.83      255.27     31.17 o 
   5   5   9       10.03        6.11     21.49 o 
  -6   6   9        5.12        4.31     19.96 o 
  -5   6   9       56.12       92.60     21.82 o 
  -4   6   9        0.77        2.25     13.12 o 
  -3   6   9        3.49        0.40      9.68 o 
  -2   6   9       28.27       35.43     13.60 o 
  -1   6   9      278.32      266.14     70.38 o 
   0   6   9       13.88       12.00     11.50 o 
   1   6   9      289.77      278.04     28.37 o 
   2   6   9        0.39       -0.53     15.55 o 
   3   6   9      171.66      224.04     29.52 o 
   4   6   9        1.02        4.18     19.22 o 
  -5   7   9        3.24        6.48     20.79 o 
  -4   7   9       74.84      174.25     29.42 o 
  -3   7   9       43.66       48.91     19.78 o 
  -2   7   9       11.03        5.25     11.08 o 
  -1   7   9        2.66       10.40     11.25 o 
   0   7   9      134.55      182.83     24.31 o 
   1   7   9        9.75        5.20     16.26 o 
   2   7   9      148.80      184.97     27.78 o 
   3   7   9      149.66      190.45     29.33 o 
   4   7   9      134.43      201.19     31.32 o 
  -5   8   9       66.57      133.71     30.30 o 
  -4   8   9        0.56       12.82     16.30 o 
  -3   8   9      201.05      297.43     31.85 o 
  -2   8   9        6.25        3.66     12.29 o 
  -1   8   9        3.74       15.55     11.92 o 
   0   8   9        2.38        2.70     13.93 o 
   1   8   9       61.71      122.61     24.76 o 
   2   8   9       16.04       11.32     19.60 o 
   3   8   9      384.10      494.23     58.99 o 
  -4   9   9       68.49      105.91     27.60 o 
  -3   9   9       12.21        2.58     16.53 o 
  -2   9   9       55.78       56.24     18.39 o 
  -1   9   9       15.52       28.27     15.92 o 
   0   9   9       70.04      103.11     20.44 o 
   1   9   9       20.12       13.20     19.43 o 
   2   9   9      133.74      186.97     29.57 o 
  -2  10   9        3.82        3.26     15.90 o 
  -1  10   9      100.48      135.77     22.09 o 
   0  10   9        3.53        3.01     16.93 o 
   1  10   9      183.79      219.47     32.45 o 
  -6   0  10      103.02       -0.10     27.10 o 
  -4   0  10       17.05       -3.97     20.36 o 
  -2   0  10      241.06       30.71     20.01 o 
   0   0  10      303.76      436.69     42.13 o 
   2   0  10      113.27      168.30     30.92 o 
   4   0  10       22.38       20.41     26.49 o 
  -6   1  10       13.11        0.25     19.36 o 
  -5   1  10       47.67        2.02     16.72 o 
  -4   1  10        0.88       -0.08     13.19 o 
  -3   1  10       41.77       -0.61     12.39 o 
  -2   1  10       25.94       12.99     14.63 o 
  -1   1  10      288.52      363.26    251.15 o 
   0   1  10        5.44        7.64     12.94 o 
   1   1  10      304.68      418.97     28.91 o 
   2   1  10        4.59        2.85     12.79 o 
   3   1  10       64.77      103.35     28.75 o 
   4   1  10        0.00       -0.65     25.24 o 
   5   1  10       50.03       42.58     33.18 o 
  -6   2  10       12.88       13.70     20.60 o 
  -5   2  10       10.79        0.13     16.97 o 
  -4   2  10      120.19        1.21     14.30 o 
  -3   2  10        0.02        3.18     13.60 o 
  -2   2  10      295.25      352.43    298.27 o 
  -1   2  10        6.20        0.41     12.45 o 
   0   2  10      363.06      368.46    307.35 o 
   1   2  10        1.90        5.91     12.61 o 
   2   2  10      279.34      404.60     62.89 o 
   3   2  10       51.59       34.80     17.34 o 
   4   2  10      177.42      196.00     40.22 o 
  -6   3  10        7.58        5.75     20.89 o 
  -5   3  10       29.85        0.36     17.32 o 
  -4   3  10        6.61        0.73     15.46 o 
  -3   3  10      281.41      246.24    217.06 o 
  -2   3  10       21.02       17.04     17.62 o 
  -1   3  10      109.86      121.44    116.12 o 
   0   3  10        0.17        0.06     11.48 o 
   1   3  10       55.57       55.91     26.35 o 
   2   3  10       11.29       14.65     14.69 o 
   3   3  10      113.45      123.68     34.89 o 
   4   3  10        0.07       -0.26     17.68 o 
  -6   4  10       24.76       12.70     17.36 o 
  -5   4  10       14.10       11.74     15.36 o 
  -4   4  10      129.74      161.99     82.04 o 
  -3   4  10       27.20        6.45     14.23 o 
  -2   4  10       93.45       89.25     89.28 o 
  -1   4  10        2.43        2.87     13.11 o 
   0   4  10      121.33      158.08     76.75 o 
   1   4  10        9.41        4.94     10.87 o 
   2   4  10      197.95      250.94     57.76 o 
   3   4  10       62.13       83.83     21.44 o 
   4   4  10       50.47       46.35     31.52 o 
  -6   5  10        4.55        6.66     22.23 o 
  -5   5  10       48.00       30.69     25.59 o 
  -4   5  10       17.47       27.93     15.80 o 
  -3   5  10      134.06      220.01     95.60 o 
  -2   5  10       16.89        5.23     15.24 o 
  -1   5  10      222.19      273.88     96.04 o 
   0   5  10        3.88        8.45     11.61 o 
   1   5  10      216.31      284.09     71.76 o 
   2   5  10        2.06       -2.61     15.72 o 
   3   5  10      158.92      200.25     29.28 o 
   4   5  10        1.11       -0.43     20.00 o 
  -5   6  10        0.39        9.82     17.34 o 
  -4   6  10       19.68       43.46     26.26 o 
  -3   6  10        4.79        3.63     13.32 o 
  -2   6  10      139.52      172.07     48.85 o 
  -1   6  10        0.58       -0.99     12.32 o 
   0   6  10      233.41      196.80     82.59 o 
   1   6  10        8.02       12.60     16.82 o 
   2   6  10       81.88       59.62     28.60 o 
   3   6  10        0.07       -1.72     18.17 o 
  -4   7  10        2.76        7.13     16.20 o 
  -3   7  10       18.01       30.06     16.49 o 
  -2   7  10       45.93       31.15     13.49 o 
  -1   7  10      225.05      279.40    113.37 o 
   0   7  10        9.11       12.46     17.53 o 
   1   7  10      319.10      457.46     37.32 o 
   2   7  10        3.59        1.29     18.17 o 
   3   7  10       45.04       70.22     25.15 o 
  -4   8  10       61.56       94.64     20.94 o 
  -3   8  10        9.59       11.26     16.08 o 
  -2   8  10       50.05       89.70     17.44 o 
  -1   8  10        4.82       29.62     14.18 o 
   0   8  10      103.46      207.31     57.48 o 
   1   8  10        0.01        5.28     24.33 o 
   2   8  10       12.80       19.42     20.73 o 
  -2   9  10       22.53       25.81     17.85 o 
  -1   9  10      101.49      174.09     31.45 o 
   0   9  10        1.96       13.19     19.45 o 
   1   9  10       33.50       68.46     24.83 o 
  -5   0  11       27.33       -2.26     23.68 o 
  -3   0  11       78.04        2.36     21.82 o 
  -1   0  11      167.98      226.46     37.05 o 
   1   0  11      233.48      405.02     44.74 o 
  -6   1  11       38.93        2.16     19.36 o 
  -5   1  11       18.36        3.67     18.31 o 
  -4   1  11       19.91        1.59     16.07 o 
  -3   1  11        1.42       -0.46     14.38 o 
  -2   1  11       79.53       66.70     64.60 o 
  -1   1  11        9.73        8.97     15.01 o 
   0   1  11      115.64       96.40     31.19 o 
   1   1  11       27.40       51.95     17.32 o 
   2   1  11      156.20      293.49     34.23 o 
   3   1  11       15.03       30.61     19.38 o 
   4   1  11       26.52       25.79     31.27 o 
  -6   2  11        0.00        3.16     20.21 o 
  -5   2  11       30.69        1.73     18.48 o 
  -4   2  11       13.13       -0.26     15.43 o 
  -3   2  11       73.05       15.25     20.54 o 
  -2   2  11       22.21        8.06     15.75 o 
  -1   2  11       61.63       58.94     59.29 o 
   0   2  11        6.32        5.18     14.78 o 
   1   2  11       45.05       48.83     35.87 o 
   2   2  11       26.61       29.11     23.68 o 
   3   2  11      160.12      188.42     54.26 o 
   4   2  11        0.53        4.37     29.36 o 
  -5   3  11        0.05        3.10     18.61 o 
  -4   3  11      163.48       -0.59     17.38 o 
  -3   3  11        0.66        2.99     15.84 o 
  -2   3  11      120.62      119.10    124.19 o 
  -1   3  11       20.27       14.26     18.42 o 
   0   3  11       84.79      154.92    141.68 o 
   1   3  11        0.50        4.83     15.48 o 
   2   3  11       43.89       76.58     21.47 o 
   3   3  11        0.18        0.10     17.75 o 
  -5   4  11       58.03       -3.37     19.14 o 
  -4   4  11        0.64        0.92     17.89 o 
  -3   4  11       45.59       44.31     56.43 o 
  -2   4  11        1.83       -3.33     15.23 o 
  -1   4  11       94.95       99.70     98.68 o 
   0   4  11        1.24       -3.43     14.65 o 
   1   4  11       67.08      125.99     24.52 o 
   2   4  11       36.37       35.99     19.61 o 
   3   4  11       40.19       61.02     22.68 o 
  -5   5  11        7.20        4.46     16.43 o 
  -4   5  11        2.78        1.69     19.21 o 
  -3   5  11       41.39       52.61     66.23 o 
  -2   5  11       59.91       38.70     44.26 o 
  -1   5  11       30.08       13.57     14.26 o 
   0   5  11      126.97      164.56     63.72 o 
   1   5  11        1.80        7.75     17.53 o 
   2   5  11       41.82       38.30     19.36 o 
   3   5  11        0.55        4.59     18.40 o 
  -4   6  11        4.49        2.03     16.30 o 
  -3   6  11       16.26       28.95     34.46 o 
  -2   6  11        8.69       10.42     15.21 o 
  -1   6  11      132.99      192.01     84.91 o 
   0   6  11        2.88        5.67     17.35 o 
   1   6  11      226.23      339.98     90.64 o 
   2   6  11        5.76        4.80     17.62 o 
  -3   7  11        8.35        0.60     16.53 o 
  -2   7  11       18.82       17.89     16.01 o 
  -1   7  11        4.65        0.17     14.90 o 
   0   7  11       48.84       98.33     28.98 o 
   1   7  11       10.87       27.34     20.45 o 
  -2   8  11        2.07        2.77     13.84 o 
  -1   8  11       28.19       60.28     22.35 o 
   0   8  11        0.21       -2.73     17.91 o 
  -4   0  12       14.05        6.99     26.19 o 
  -2   0  12      125.96        3.37     24.13 o 
   0   0  12       51.31       30.87     26.99 o 
   2   0  12        1.15        3.67     26.74 o 
  -5   1  12       39.56        4.59     18.08 o 
  -4   1  12        6.45        1.16     17.13 o 
  -3   1  12       34.56       -0.33     17.38 o 
  -2   1  12        0.94        3.00     16.93 o 
  -1   1  12       86.56      108.51    108.93 o 
   0   1  12        0.28        2.42     16.30 o 
   1   1  12       61.08       60.50     21.49 o 
   2   1  12       36.00       56.00     31.27 o 
   3   1  12       12.09       25.94     31.67 o 
  -4   2  12       36.28       -0.67     17.37 o 
  -3   2  12        2.23        1.46     17.80 o 
  -2   2  12       39.13       48.43     51.73 o 
  -1   2  12       12.80        9.24     17.74 o 
   0   2  12       58.29       64.57     59.34 o 
   1   2  12        5.66        7.55     18.12 o 
   2   2  12       46.33       73.85     32.68 o 
  -4   3  12        8.56        0.63     18.99 o 
  -3   3  12      122.87       78.90     78.47 o 
  -2   3  12        1.98       -0.05     17.73 o 
  -1   3  12       52.05       97.03     95.46 o 
   0   3  12        4.56        5.76     17.08 o 
   1   3  12        6.59       27.85     28.05 o 
   2   3  12        7.59        6.23     19.44 o 
  -4   4  12      130.70       19.81     20.95 o 
  -3   4  12       23.00       29.40     35.92 o 
  -2   4  12       63.65       87.23     83.72 o 
  -1   4  12       10.86       -0.25     18.07 o 
   0   4  12        3.51        6.16     19.22 o 
   1   4  12        3.03       12.75     19.01 o 
   2   4  12       13.07       18.30     19.91 o 
  -3   5  12       55.27      116.63    108.00 o 
  -2   5  12        5.60       -1.26     19.02 o 
  -1   5  12       43.85       47.17     25.65 o 
   0   5  12        0.01        3.53     17.68 o 
   1   5  12       48.39       66.03     22.92 o 
  -2   6  12       45.48       77.76     42.11 o 
  -1   6  12        3.02        3.55     15.79 o 
   0   6  12      112.76      158.81     39.90 o 
  -3   0  13        5.19       -1.46     26.79 o 
  -1   0  13       16.35        3.97     26.64 o 
   1   0  13       61.41       77.52     34.99 o 
  -3   1  13        2.87        1.74     18.70 o 
  -2   1  13       13.10        2.74     19.18 o 
  -1   1  13        0.01        3.57     18.18 o 
   0   1  13       24.29       11.68     20.04 o 
   1   1  13       19.29       20.66     21.32 o 
  -3   2  13       29.94        0.12     18.51 o 
  -2   2  13        4.93       -1.96     18.03 o 
  -1   2  13       20.22       26.72     24.00 o 
   0   2  13        0.99        2.82     19.81 o 
  -2   3  13       16.69        9.41     20.71 o 
  -1   3  13        4.44        4.39     19.48 o 
   0   3  13        3.09        4.24     20.56 o 
                                                 
